# Supplementary material for: 10-Benzyl-9-(4-eth­oxy­phen­yl)-3,3,6,6-tetra­methyl-3,4,6,7,9,10-hexa­hydro­acridine-1,8(2H,5H)-dione
Source: Acta Crystallogr Sect E Struct Rep Online. 2012 Aug 23;68(Pt 9):o2755. doi: 10.1107/S1600536812036094 (PMC3435766; doi:10.1107/S1600536812036094)
Supplement: Supplementary file 1 [file e-68-o2755-sup1.cif]

##############################################################################
#                                                                            #
# This CIF contains the data in a paper accepted for publication in          #
# Acta Crystallographica Section E. It conforms to the requirements of       #
# Notes for Authors for Acta Crystallographica Section E, and has been       #
# peer reviewed under the auspices of the IUCr Commission on Journals.       #
#                                                                            #
# Full details of the Crystallographic Information File format               #
# are given in the paper "The Crystallographic Information File (CIF):       #
# a New Standard Archive File for Crystallography" by S. R. Hall, F. H.      #
# Allen and I. D. Brown [Acta Cryst. (1991), A47, 655-685].                  #
#                                                                            #
# The current version of the core CIF dictionary is obtainable from          #
# ftp://ftp.iucr.org/pub/cif_core.dic.                                       #
#                                                                            #
# Software is freely available for graphical display of the structure(s)     #
# in this CIF. For information consult the CIF software page                 #
# http://www.iucr.org/resources/cif/software.                                #
#                                                                            #
# This file may be used for bona fide research purposes within the           #
# scientific community so long as proper attribution is given to the journal # 
# article from which it was obtained.                                        #
#                                                                            #
##############################################################################
data_global
_audit_creation_method     'SHELXL-97'
_journal_date_recd_electronic     2012-07-18
_journal_date_accepted     2012-08-16
_journal_name_full     'Acta Crystallographica, Section E'
_journal_year     2012
_journal_volume     68
_journal_issue      9
_journal_page_first     o2755
_journal_page_last     o2755
_journal_paper_category     QO
_journal_paper_doi     10.1107/S1600536812036094
_journal_coeditor_code     FY2066
_publ_contact_author_name     'Sughanya,V.'
_publ_contact_author_address
;
Department of Chemistry
Annamalai University
Annamalai nagar-608 002
Tamil Nadu
India
;
_publ_contact_author_email     'saisukanyashri@gmail.com'
_publ_contact_author_phone        .91E-306
_publ_section_title
;\
10-Benzyl-9-(4-ethoxyphenyl)-3,3,6,6-tetramethyl-3,4,6,7,9,10-\
hexahydroacridine-1,8(2<i>H</i>,5<i>H</i>)-dione
;
loop_
    _publ_author_name
    _publ_author_address
    'V. Sughanya'
;
 Department of Chemistry
 Annamalai University
 Annamalai Nagar 608 002
 Tamil Nadu
 India
;
    'N. Sureshbabu'
;
 Department of Chemistry
 Annamalai University
 Annamalai Nagar 608 002
 Tamil Nadu
 India
;
data_I
_audit_creation_method     SHELXL-97
_chemical_name_systematic
;
10-Benzyl-9-(4-ethoxyphenyl)-3,3,6,6-tetramethyl-3,4,6,7,9,10-
hexahydroacridine-1,8(2<i>H</i>,5<i>H</i>)-dione
;
_chemical_name_common     ?
_chemical_formula_moiety     'C32 H37 N O3'
_chemical_formula_sum     'C32 H37 N O3'
_chemical_formula_iupac     'C32 H37 N O3'
_chemical_formula_weight     483.63
_chemical_melting_point     ?
_symmetry_cell_setting     orthorhombic
_symmetry_space_group_name_H-M     Pbca
loop_
    _symmetry_equiv_pos_as_xyz
    'x, y, z'
    '-x+1/2, -y, z+1/2'
    'x+1/2, -y+1/2, -z'
    '-x, y+1/2, -z+1/2'
    '-x, -y, -z'
    'x-1/2, y, -z-1/2'
    '-x-1/2, y-1/2, z'
    'x, -y-1/2, z-1/2'
_cell_length_a     16.8172(7)
_cell_length_b     15.7033(7)
_cell_length_c     19.9080(10)
_cell_angle_alpha     90.00
_cell_angle_beta     90.00
_cell_angle_gamma     90.00
_cell_volume     5257.4(4)
_cell_formula_units_Z     8
_cell_measurement_reflns_used     6423
_cell_measurement_theta_min     2.422
_cell_measurement_theta_max     27.308
_cell_measurement_temperature     296(2)
_exptl_crystal_description     block
_exptl_crystal_colour     colourless
_exptl_crystal_size_max     0.30
_exptl_crystal_size_mid     0.20
_exptl_crystal_size_min     0.20
_exptl_crystal_density_diffrn     1.222
_exptl_crystal_density_meas     ?
_exptl_crystal_density_method     'not measured'
_exptl_crystal_F_000     2080
_exptl_absorpt_coefficient_mu     0.077
_exptl_absorpt_correction_type     multi-scan
_exptl_absorpt_process_details     '(SADABS; Bruker, 2004)'
_exptl_absorpt_correction_T_min     0.9761
_exptl_absorpt_correction_T_max     0.9858
_exptl_special_details     ?
_diffrn_ambient_temperature     296(2)
_diffrn_radiation_type     MoK\a
_diffrn_radiation_wavelength     0.71073
_diffrn_radiation_source     'fine-focus sealed tube'
_diffrn_radiation_monochromator     graphite
_diffrn_measurement_device_type     'Bruker APEXII CCD'
_diffrn_measurement_method     '\w and \f scan'
_diffrn_detector_area_resol_mean     ?
_diffrn_reflns_number     54483
_diffrn_reflns_av_R_equivalents     0.0398
_diffrn_reflns_av_sigmaI/netI     0.0258
_diffrn_reflns_theta_min     2.05
_diffrn_reflns_theta_max     28.13
_diffrn_reflns_theta_full     28.13
_diffrn_measured_fraction_theta_max     0.999
_diffrn_measured_fraction_theta_full     0.999
_diffrn_reflns_limit_h_min     -22
_diffrn_reflns_limit_h_max     22
_diffrn_reflns_limit_k_min     -20
_diffrn_reflns_limit_k_max     20
_diffrn_reflns_limit_l_min     -26
_diffrn_reflns_limit_l_max     26
_diffrn_standards_number     ?
_diffrn_standards_interval_count     ?
_diffrn_standards_interval_time     ?
_diffrn_standards_decay_%     ?
_refine_special_details
;
Refinement of <i>F</i>^2^ against ALL reflections. The weighted <i>R</i>-factor
<i>wR</i> and goodness of fit <i>S</i> are based on <i>F</i>^2^, conventional
<i>R</i>-factors <i>R</i> are based on <i>F</i>, with <i>F</i> set to zero for
negative <i>F</i>^2^. The threshold expression of <i>F</i>^2^ >
\s(<i>F</i>^2^) is used only for calculating <i>R</i>-factors(gt) <i>etc</i>.
and is not relevant to the choice of reflections for refinement.
<i>R</i>-factors based on <i>F</i>^2^ are statistically about twice as large
as those based on <i>F</i>, and <i>R</i>- factors based on ALL data will be
even larger.
;
_reflns_number_total     6422
_reflns_number_gt     4439
_reflns_threshold_expression     >2sigma(I)
_refine_ls_structure_factor_coef     Fsqd
_refine_ls_matrix_type     full
_refine_ls_R_factor_all     0.0732
_refine_ls_R_factor_gt     0.0442
_refine_ls_wR_factor_gt     0.1085
_refine_ls_wR_factor_ref     0.1275
_refine_ls_goodness_of_fit_ref     1.026
_refine_ls_restrained_S_all     1.026
_refine_ls_number_reflns     6422
_refine_ls_number_parameters     326
_refine_ls_number_restraints     0
_refine_ls_hydrogen_treatment     constr
_refine_ls_weighting_scheme     calc
_refine_ls_weighting_details
         'calc w=1/[\s^2^(Fo^2^)+(0.0534P)^2^+1.5474P] where P=(Fo^2^+2Fc^2^)/3'
_atom_sites_solution_hydrogens     geom
_atom_sites_solution_primary     direct
_atom_sites_solution_secondary     difmap
_refine_ls_shift/su_max     0.000
_refine_ls_shift/su_mean     0.000
_refine_diff_density_max     0.254
_refine_diff_density_min     -0.162
_refine_ls_extinction_method     SHELXL97
_refine_ls_extinction_coef     0.0017(3)
_refine_ls_extinction_expression
                                  'Fc^*^=kFc[1+0.001xFc^2^\l^3^/sin(2\q)]^-1/4^'
loop_
    _atom_type_symbol
    _atom_type_description
    _atom_type_scat_dispersion_real
    _atom_type_scat_dispersion_imag
    _atom_type_scat_source
    'C' 'C' 0.0033 0.0016
                         'International Tables Vol C Tables 4.2.6.8 and 6.1.1.4'
    'H' 'H' 0.0000 0.0000
                         'International Tables Vol C Tables 4.2.6.8 and 6.1.1.4'
    'N' 'N' 0.0061 0.0033
                         'International Tables Vol C Tables 4.2.6.8 and 6.1.1.4'
    'O' 'O' 0.0106 0.0060
                         'International Tables Vol C Tables 4.2.6.8 and 6.1.1.4'
_computing_data_collection     'APEX2 (Bruker, 2004)'
_computing_cell_refinement     'APEX2/SAINT (Bruker, 2004)'
_computing_data_reduction     'SAINT/XPREP (Bruker, 2004)'
_computing_structure_solution     'SIR92 (Altomare <i>et al.</i>, 1993)'
_computing_structure_refinement     'SHELXL97 (Sheldrick, 2008)'
_computing_molecular_graphics
              'ORTEP-3 (Farrugia, 1997) and Mercury (Bruno <i>et al.</i>, 2002)'
_computing_publication_material     'SHELXL97 (Sheldrick, 2008)'
loop_
    _atom_site_type_symbol
    _atom_site_label
    _atom_site_fract_x
    _atom_site_fract_y
    _atom_site_fract_z
    _atom_site_U_iso_or_equiv
    _atom_site_adp_type
    _atom_site_calc_flag
    _atom_site_refinement_flags
    _atom_site_occupancy
    _atom_site_symmetry_multiplicity
    _atom_site_disorder_assembly
    _atom_site_disorder_group
    C C1 0.43933(9) 0.70202(10) 0.33199(8) 0.0427(4) Uani d . 1 1 . .
    C C2 0.44922(8) 0.61875(9) 0.29361(8) 0.0386(3) Uani d . 1 1 . .
    H H2A 0.4920 0.6251 0.2613 0.046 Uiso calc R 1 1 . .
    H H2B 0.4644 0.5743 0.3249 0.046 Uiso calc R 1 1 . .
    C C3 0.37519(8) 0.59175(8) 0.25718(7) 0.0308(3) Uani d . 1 1 . .
    C C4 0.31496(8) 0.64638(8) 0.24372(7) 0.0323(3) Uani d . 1 1 . .
    C C5 0.32733(9) 0.73706(9) 0.25208(7) 0.0386(3) Uani d . 1 1 . .
    C C6 0.40380(10) 0.76626(10) 0.28343(9) 0.0512(4) Uani d . 1 1 . .
    H H6A 0.3943 0.8192 0.3072 0.061 Uiso calc R 1 1 . .
    H H6B 0.4421 0.7777 0.2481 0.061 Uiso calc R 1 1 . .
    C C7 0.38514(12) 0.68989(15) 0.39259(9) 0.0668(5) Uani d . 1 1 . .
    H H7A 0.4084 0.6491 0.4227 0.100 Uiso calc R 1 1 . .
    H H7B 0.3342 0.6696 0.3779 0.100 Uiso calc R 1 1 . .
    H H7C 0.3787 0.7433 0.4154 0.100 Uiso calc R 1 1 . .
    C C8 0.52092(11) 0.73258(12) 0.35585(11) 0.0629(5) Uani d . 1 1 . .
    H H8A 0.5430 0.6916 0.3863 0.094 Uiso calc R 1 1 . .
    H H8B 0.5154 0.7864 0.3783 0.094 Uiso calc R 1 1 . .
    H H8C 0.5556 0.7390 0.3179 0.094 Uiso calc R 1 1 . .
    C C9 0.23605(8) 0.61457(9) 0.21724(7) 0.0325(3) Uani d . 1 1 . .
    H H9 0.2149 0.6583 0.1870 0.039 Uiso calc R 1 1 . .
    C C10 0.25047(8) 0.53568(9) 0.17623(7) 0.0329(3) Uani d . 1 1 . .
    C C11 0.31540(8) 0.48656(8) 0.18523(6) 0.0307(3) Uani d . 1 1 . .
    C C12 0.33256(8) 0.41003(9) 0.14247(7) 0.0362(3) Uani d . 1 1 . .
    H H12A 0.3216 0.3592 0.1685 0.043 Uiso calc R 1 1 . .
    H H12B 0.3887 0.4097 0.1314 0.043 Uiso calc R 1 1 . .
    C C13 0.28452(9) 0.40604(10) 0.07704(7) 0.0418(4) Uani d . 1 1 . .
    C C14 0.19796(9) 0.42652(11) 0.09332(8) 0.0462(4) Uani d . 1 1 . .
    H H14A 0.1676 0.4279 0.0519 0.055 Uiso calc R 1 1 . .
    H H14B 0.1763 0.3816 0.1213 0.055 Uiso calc R 1 1 . .
    C C15 0.18853(8) 0.51014(10) 0.12889(7) 0.0382(3) Uani d . 1 1 . .
    C C16 0.29115(11) 0.31582(12) 0.04862(10) 0.0615(5) Uani d . 1 1 . .
    H H16A 0.2715 0.2758 0.0810 0.092 Uiso calc R 1 1 . .
    H H16B 0.3458 0.3034 0.0388 0.092 Uiso calc R 1 1 . .
    H H16C 0.2603 0.3117 0.0082 0.092 Uiso calc R 1 1 . .
    C C17 0.31637(12) 0.46944(13) 0.02556(8) 0.0594(5) Uani d . 1 1 . .
    H H17A 0.3709 0.4563 0.0156 0.089 Uiso calc R 1 1 . .
    H H17B 0.3130 0.5261 0.0435 0.089 Uiso calc R 1 1 . .
    H H17C 0.2853 0.4659 -0.0148 0.089 Uiso calc R 1 1 . .
    C C18 0.42660(9) 0.44408(9) 0.26170(8) 0.0385(3) Uani d . 1 1 . .
    H H18A 0.4806 0.4657 0.2601 0.046 Uiso calc R 1 1 . .
    H H18B 0.4244 0.3932 0.2341 0.046 Uiso calc R 1 1 . .
    C C19 0.40643(9) 0.42094(9) 0.33302(8) 0.0390(3) Uani d . 1 1 . .
    C C20 0.32955(11) 0.39930(11) 0.35078(9) 0.0523(4) Uani d . 1 1 . .
    H H20 0.2897 0.3994 0.3184 0.063 Uiso calc R 1 1 . .
    C C21 0.31140(15) 0.37766(14) 0.41603(11) 0.0765(6) Uani d . 1 1 . .
    H H21 0.2596 0.3626 0.4271 0.092 Uiso calc R 1 1 . .
    C C22 0.3683(2) 0.37810(14) 0.46431(11) 0.0875(8) Uani d . 1 1 . .
    H H22 0.3555 0.3637 0.5083 0.105 Uiso calc R 1 1 . .
    C C23 0.4439(2) 0.39963(15) 0.44815(12) 0.0943(9) Uani d . 1 1 . .
    H H23 0.4827 0.4008 0.4814 0.113 Uiso calc R 1 1 . .
    C C24 0.46399(13) 0.42012(12) 0.38220(11) 0.0687(6) Uani d . 1 1 . .
    H H24 0.5164 0.4333 0.3714 0.082 Uiso calc R 1 1 . .
    C C25 0.17591(8) 0.60221(9) 0.27392(7) 0.0339(3) Uani d . 1 1 . .
    C C26 0.14725(9) 0.52322(10) 0.29309(7) 0.0396(3) Uani d . 1 1 . .
    H H26 0.1657 0.4746 0.2715 0.048 Uiso calc R 1 1 . .
    C C27 0.09150(9) 0.51533(10) 0.34395(8) 0.0436(4) Uani d . 1 1 . .
    H H27 0.0730 0.4616 0.3560 0.052 Uiso calc R 1 1 . .
    C C28 0.06319(9) 0.58640(11) 0.37696(8) 0.0428(4) Uani d . 1 1 . .
    C C29 0.09195(9) 0.66542(11) 0.35946(9) 0.0500(4) Uani d . 1 1 . .
    H H29 0.0743 0.7138 0.3819 0.060 Uiso calc R 1 1 . .
    C C30 0.14731(9) 0.67259(10) 0.30830(8) 0.0453(4) Uani d . 1 1 . .
    H H30 0.1659 0.7264 0.2966 0.054 Uiso calc R 1 1 . .
    C C31 -0.02477(11) 0.64092(14) 0.46208(9) 0.0619(5) Uani d . 1 1 . .
    H H31A 0.0179 0.6797 0.4739 0.074 Uiso calc R 1 1 . .
    H H31B -0.0482 0.6201 0.5035 0.074 Uiso calc R 1 1 . .
    C C32 -0.08674(12) 0.68881(16) 0.42322(11) 0.0756(6) Uani d . 1 1 . .
    H H32A -0.1065 0.7351 0.4500 0.113 Uiso calc R 1 1 . .
    H H32B -0.1297 0.6511 0.4121 0.113 Uiso calc R 1 1 . .
    H H32C -0.0637 0.7109 0.3827 0.113 Uiso calc R 1 1 . .
    N N1 0.37233(7) 0.50849(7) 0.23366(6) 0.0327(3) Uani d . 1 1 . .
    O O1 0.12873(7) 0.55348(8) 0.12149(6) 0.0547(3) Uani d . 1 1 . .
    O O2 0.27853(7) 0.78993(7) 0.23301(6) 0.0527(3) Uani d . 1 1 . .
    O O3 0.00768(7) 0.57079(9) 0.42588(6) 0.0605(3) Uani d . 1 1 . .
loop_
    _atom_site_aniso_label
    _atom_site_aniso_U_11
    _atom_site_aniso_U_22
    _atom_site_aniso_U_33
    _atom_site_aniso_U_12
    _atom_site_aniso_U_13
    _atom_site_aniso_U_23
    C1 0.0415(8) 0.0388(8) 0.0478(9) -0.0022(6) -0.0073(7) -0.0038(7)
    C2 0.0337(7) 0.0346(8) 0.0475(8) -0.0009(6) -0.0024(6) 0.0010(6)
    C3 0.0325(7) 0.0302(7) 0.0298(7) -0.0012(5) 0.0028(5) 0.0021(5)
    C4 0.0338(7) 0.0312(7) 0.0319(7) 0.0020(5) 0.0015(5) 0.0009(5)
    C5 0.0428(8) 0.0332(7) 0.0397(8) 0.0031(6) 0.0025(6) 0.0031(6)
    C6 0.0535(9) 0.0308(8) 0.0693(11) -0.0031(7) -0.0105(8) -0.0004(7)
    C7 0.0682(12) 0.0884(15) 0.0437(10) -0.0004(11) -0.0013(9) -0.0126(10)
    C8 0.0554(10) 0.0464(10) 0.0868(14) -0.0040(8) -0.0236(10) -0.0120(9)
    C9 0.0330(7) 0.0325(7) 0.0321(7) 0.0061(5) -0.0010(5) -0.0012(5)
    C10 0.0329(6) 0.0353(7) 0.0306(7) 0.0019(6) 0.0018(5) -0.0015(5)
    C11 0.0329(6) 0.0308(7) 0.0284(6) -0.0001(5) 0.0044(5) 0.0009(5)
    C12 0.0344(7) 0.0354(8) 0.0389(7) 0.0024(6) 0.0055(6) -0.0046(6)
    C13 0.0422(8) 0.0451(9) 0.0383(8) 0.0018(7) 0.0019(6) -0.0116(7)
    C14 0.0397(8) 0.0525(10) 0.0465(9) -0.0004(7) -0.0046(7) -0.0121(7)
    C15 0.0353(7) 0.0461(9) 0.0332(7) 0.0029(6) 0.0009(6) -0.0022(6)
    C16 0.0597(11) 0.0598(11) 0.0650(12) 0.0051(9) -0.0049(9) -0.0286(9)
    C17 0.0684(12) 0.0712(12) 0.0386(9) 0.0050(10) 0.0105(8) 0.0003(8)
    C18 0.0363(7) 0.0323(7) 0.0470(8) 0.0082(6) -0.0030(6) -0.0009(6)
    C19 0.0482(8) 0.0245(7) 0.0443(8) 0.0033(6) -0.0097(7) -0.0009(6)
    C20 0.0543(10) 0.0492(10) 0.0534(10) 0.0019(8) -0.0001(8) 0.0036(8)
    C21 0.0986(17) 0.0636(13) 0.0672(14) 0.0018(12) 0.0270(13) 0.0092(10)
    C22 0.162(3) 0.0540(13) 0.0459(11) -0.0053(15) 0.0005(15) 0.0041(9)
    C23 0.152(3) 0.0677(15) 0.0630(14) -0.0223(16) -0.0547(16) 0.0181(11)
    C24 0.0751(13) 0.0590(12) 0.0719(13) -0.0124(10) -0.0339(11) 0.0174(10)
    C25 0.0295(6) 0.0380(8) 0.0343(7) 0.0033(6) -0.0017(5) -0.0050(6)
    C26 0.0416(8) 0.0384(8) 0.0390(8) 0.0066(6) 0.0021(6) -0.0044(6)
    C27 0.0453(8) 0.0424(9) 0.0430(8) 0.0002(7) 0.0037(7) 0.0017(7)
    C28 0.0376(7) 0.0561(10) 0.0347(8) 0.0011(7) 0.0031(6) -0.0045(7)
    C29 0.0464(9) 0.0493(10) 0.0541(10) 0.0008(7) 0.0115(7) -0.0199(8)
    C30 0.0431(8) 0.0383(8) 0.0545(9) -0.0022(7) 0.0073(7) -0.0115(7)
    C31 0.0512(10) 0.0908(15) 0.0437(9) 0.0045(10) 0.0093(8) -0.0171(9)
    C32 0.0558(11) 0.0931(16) 0.0777(14) 0.0088(11) 0.0036(10) -0.0102(12)
    N1 0.0338(6) 0.0297(6) 0.0347(6) 0.0041(5) -0.0014(5) -0.0003(5)
    O1 0.0443(6) 0.0648(8) 0.0551(7) 0.0161(6) -0.0139(5) -0.0119(6)
    O2 0.0547(7) 0.0340(6) 0.0693(8) 0.0090(5) -0.0071(6) 0.0060(5)
    O3 0.0585(7) 0.0716(9) 0.0515(7) 0.0025(6) 0.0200(6) -0.0040(6)
_geom_special_details
;
All e.s.d.'s (except the e.s.d. in the dihedral angle between two l.s. planes)
are estimated using the full covariance matrix. The cell e.s.d.'s are taken
into account individually in the estimation of e.s.d.'s in distances, angles
and torsion angles; correlations between e.s.d.'s in cell parameters are only
used when they are defined by crystal symmetry. An approximate (isotropic)
treatment of cell e.s.d.'s is used for estimating e.s.d.'s involving l.s.
planes.
;
loop_
    _geom_bond_atom_site_label_1
    _geom_bond_atom_site_label_2
    _geom_bond_site_symmetry_2
    _geom_bond_distance
    _geom_bond_publ_flag
    C1 C6 . 1.520(2) ?
    C1 C2 . 1.523(2) ?
    C1 C7 . 1.524(2) ?
    C1 C8 . 1.529(2) ?
    C2 C3 . 1.5020(19) ?
    C2 H2A . 0.9700 ?
    C2 H2B . 0.9700 ?
    C3 C4 . 1.3540(18) ?
    C3 N1 . 1.3896(17) ?
    C4 C5 . 1.449(2) ?
    C4 C9 . 1.5127(19) ?
    C5 O2 . 1.2275(17) ?
    C5 C6 . 1.501(2) ?
    C6 H6A . 0.9700 ?
    C6 H6B . 0.9700 ?
    C7 H7A . 0.9600 ?
    C7 H7B . 0.9600 ?
    C7 H7C . 0.9600 ?
    C8 H8A . 0.9600 ?
    C8 H8B . 0.9600 ?
    C8 H8C . 0.9600 ?
    C9 C10 . 1.5033(19) ?
    C9 C25 . 1.5277(19) ?
    C9 H9 . 0.9800 ?
    C10 C11 . 1.3489(18) ?
    C10 C15 . 1.4609(19) ?
    C11 N1 . 1.4017(17) ?
    C11 C12 . 1.5007(18) ?
    C12 C13 . 1.534(2) ?
    C12 H12A . 0.9700 ?
    C12 H12B . 0.9700 ?
    C13 C14 . 1.526(2) ?
    C13 C17 . 1.526(2) ?
    C13 C16 . 1.530(2) ?
    C14 C15 . 1.500(2) ?
    C14 H14A . 0.9700 ?
    C14 H14B . 0.9700 ?
    C15 O1 . 1.2232(17) ?
    C16 H16A . 0.9600 ?
    C16 H16B . 0.9600 ?
    C16 H16C . 0.9600 ?
    C17 H17A . 0.9600 ?
    C17 H17B . 0.9600 ?
    C17 H17C . 0.9600 ?
    C18 N1 . 1.4723(17) ?
    C18 C19 . 1.504(2) ?
    C18 H18A . 0.9700 ?
    C18 H18B . 0.9700 ?
    C19 C24 . 1.377(2) ?
    C19 C20 . 1.383(2) ?
    C20 C21 . 1.377(3) ?
    C20 H20 . 0.9300 ?
    C21 C22 . 1.357(3) ?
    C21 H21 . 0.9300 ?
    C22 C23 . 1.353(4) ?
    C22 H22 . 0.9300 ?
    C23 C24 . 1.394(3) ?
    C23 H23 . 0.9300 ?
    C24 H24 . 0.9300 ?
    C25 C26 . 1.384(2) ?
    C25 C30 . 1.386(2) ?
    C26 C27 . 1.385(2) ?
    C26 H26 . 0.9300 ?
    C27 C28 . 1.380(2) ?
    C27 H27 . 0.9300 ?
    C28 O3 . 1.3711(19) ?
    C28 C29 . 1.377(2) ?
    C29 C30 . 1.384(2) ?
    C29 H29 . 0.9300 ?
    C30 H30 . 0.9300 ?
    C31 O3 . 1.425(2) ?
    C31 C32 . 1.500(3) ?
    C31 H31A . 0.9700 ?
    C31 H31B . 0.9700 ?
    C32 H32A . 0.9600 ?
    C32 H32B . 0.9600 ?
    C32 H32C . 0.9600 ?
loop_
    _geom_angle_atom_site_label_1
    _geom_angle_atom_site_label_2
    _geom_angle_atom_site_label_3
    _geom_angle_site_symmetry_1
    _geom_angle_site_symmetry_3
    _geom_angle
    _geom_angle_publ_flag
    C6 C1 C2 . . 107.08(13) ?
    C6 C1 C7 . . 110.58(15) ?
    C2 C1 C7 . . 110.80(14) ?
    C6 C1 C8 . . 110.00(14) ?
    C2 C1 C8 . . 109.09(13) ?
    C7 C1 C8 . . 109.26(15) ?
    C3 C2 C1 . . 113.20(12) ?
    C3 C2 H2A . . 108.9 ?
    C1 C2 H2A . . 108.9 ?
    C3 C2 H2B . . 108.9 ?
    C1 C2 H2B . . 108.9 ?
    H2A C2 H2B . . 107.8 ?
    C4 C3 N1 . . 120.23(12) ?
    C4 C3 C2 . . 122.47(12) ?
    N1 C3 C2 . . 117.19(11) ?
    C3 C4 C5 . . 119.51(13) ?
    C3 C4 C9 . . 121.07(12) ?
    C5 C4 C9 . . 119.37(12) ?
    O2 C5 C4 . . 122.23(14) ?
    O2 C5 C6 . . 119.65(13) ?
    C4 C5 C6 . . 118.10(13) ?
    C5 C6 C1 . . 113.49(13) ?
    C5 C6 H6A . . 108.9 ?
    C1 C6 H6A . . 108.9 ?
    C5 C6 H6B . . 108.9 ?
    C1 C6 H6B . . 108.9 ?
    H6A C6 H6B . . 107.7 ?
    C1 C7 H7A . . 109.5 ?
    C1 C7 H7B . . 109.5 ?
    H7A C7 H7B . . 109.5 ?
    C1 C7 H7C . . 109.5 ?
    H7A C7 H7C . . 109.5 ?
    H7B C7 H7C . . 109.5 ?
    C1 C8 H8A . . 109.5 ?
    C1 C8 H8B . . 109.5 ?
    H8A C8 H8B . . 109.5 ?
    C1 C8 H8C . . 109.5 ?
    H8A C8 H8C . . 109.5 ?
    H8B C8 H8C . . 109.5 ?
    C10 C9 C4 . . 108.65(11) ?
    C10 C9 C25 . . 113.78(12) ?
    C4 C9 C25 . . 111.43(11) ?
    C10 C9 H9 . . 107.6 ?
    C4 C9 H9 . . 107.6 ?
    C25 C9 H9 . . 107.6 ?
    C11 C10 C15 . . 120.39(13) ?
    C11 C10 C9 . . 121.99(12) ?
    C15 C10 C9 . . 117.48(12) ?
    C10 C11 N1 . . 120.24(12) ?
    C10 C11 C12 . . 122.57(12) ?
    N1 C11 C12 . . 117.11(11) ?
    C11 C12 C13 . . 114.40(12) ?
    C11 C12 H12A . . 108.7 ?
    C13 C12 H12A . . 108.7 ?
    C11 C12 H12B . . 108.7 ?
    C13 C12 H12B . . 108.7 ?
    H12A C12 H12B . . 107.6 ?
    C14 C13 C17 . . 109.87(14) ?
    C14 C13 C16 . . 110.08(13) ?
    C17 C13 C16 . . 109.29(14) ?
    C14 C13 C12 . . 108.27(12) ?
    C17 C13 C12 . . 111.03(13) ?
    C16 C13 C12 . . 108.28(13) ?
    C15 C14 C13 . . 112.68(13) ?
    C15 C14 H14A . . 109.1 ?
    C13 C14 H14A . . 109.1 ?
    C15 C14 H14B . . 109.1 ?
    C13 C14 H14B . . 109.1 ?
    H14A C14 H14B . . 107.8 ?
    O1 C15 C10 . . 120.74(13) ?
    O1 C15 C14 . . 121.13(13) ?
    C10 C15 C14 . . 118.00(12) ?
    C13 C16 H16A . . 109.5 ?
    C13 C16 H16B . . 109.5 ?
    H16A C16 H16B . . 109.5 ?
    C13 C16 H16C . . 109.5 ?
    H16A C16 H16C . . 109.5 ?
    H16B C16 H16C . . 109.5 ?
    C13 C17 H17A . . 109.5 ?
    C13 C17 H17B . . 109.5 ?
    H17A C17 H17B . . 109.5 ?
    C13 C17 H17C . . 109.5 ?
    H17A C17 H17C . . 109.5 ?
    H17B C17 H17C . . 109.5 ?
    N1 C18 C19 . . 112.58(12) ?
    N1 C18 H18A . . 109.1 ?
    C19 C18 H18A . . 109.1 ?
    N1 C18 H18B . . 109.1 ?
    C19 C18 H18B . . 109.1 ?
    H18A C18 H18B . . 107.8 ?
    C24 C19 C20 . . 118.25(17) ?
    C24 C19 C18 . . 120.99(16) ?
    C20 C19 C18 . . 120.76(14) ?
    C21 C20 C19 . . 120.61(19) ?
    C21 C20 H20 . . 119.7 ?
    C19 C20 H20 . . 119.7 ?
    C22 C21 C20 . . 120.7(2) ?
    C22 C21 H21 . . 119.7 ?
    C20 C21 H21 . . 119.7 ?
    C23 C22 C21 . . 119.7(2) ?
    C23 C22 H22 . . 120.1 ?
    C21 C22 H22 . . 120.1 ?
    C22 C23 C24 . . 120.6(2) ?
    C22 C23 H23 . . 119.7 ?
    C24 C23 H23 . . 119.7 ?
    C19 C24 C23 . . 120.1(2) ?
    C19 C24 H24 . . 120.0 ?
    C23 C24 H24 . . 120.0 ?
    C26 C25 C30 . . 117.22(13) ?
    C26 C25 C9 . . 123.23(12) ?
    C30 C25 C9 . . 119.55(13) ?
    C25 C26 C27 . . 121.14(14) ?
    C25 C26 H26 . . 119.4 ?
    C27 C26 H26 . . 119.4 ?
    C28 C27 C26 . . 120.61(15) ?
    C28 C27 H27 . . 119.7 ?
    C26 C27 H27 . . 119.7 ?
    O3 C28 C29 . . 125.46(14) ?
    O3 C28 C27 . . 115.37(15) ?
    C29 C28 C27 . . 119.16(14) ?
    C28 C29 C30 . . 119.72(14) ?
    C28 C29 H29 . . 120.1 ?
    C30 C29 H29 . . 120.1 ?
    C29 C30 C25 . . 122.12(15) ?
    C29 C30 H30 . . 118.9 ?
    C25 C30 H30 . . 118.9 ?
    O3 C31 C32 . . 113.12(16) ?
    O3 C31 H31A . . 109.0 ?
    C32 C31 H31A . . 109.0 ?
    O3 C31 H31B . . 109.0 ?
    C32 C31 H31B . . 109.0 ?
    H31A C31 H31B . . 107.8 ?
    C31 C32 H32A . . 109.5 ?
    C31 C32 H32B . . 109.5 ?
    H32A C32 H32B . . 109.5 ?
    C31 C32 H32C . . 109.5 ?
    H32A C32 H32C . . 109.5 ?
    H32B C32 H32C . . 109.5 ?
    C3 N1 C11 . . 119.12(11) ?
    C3 N1 C18 . . 119.81(11) ?
    C11 N1 C18 . . 121.02(11) ?
    C28 O3 C31 . . 118.81(15) ?
loop_
    _geom_torsion_atom_site_label_1
    _geom_torsion_atom_site_label_2
    _geom_torsion_atom_site_label_3
    _geom_torsion_atom_site_label_4
    _geom_torsion_site_symmetry_1
    _geom_torsion_site_symmetry_2
    _geom_torsion_site_symmetry_3
    _geom_torsion_site_symmetry_4
    _geom_torsion
    _geom_torsion_publ_flag
    C6 C1 C2 C3 . . . . -50.29(17) ?
    C7 C1 C2 C3 . . . . 70.38(17) ?
    C8 C1 C2 C3 . . . . -169.30(14) ?
    C1 C2 C3 C4 . . . . 18.00(19) ?
    C1 C2 C3 N1 . . . . -165.83(12) ?
    N1 C3 C4 C5 . . . . -163.38(12) ?
    C2 C3 C4 C5 . . . . 12.7(2) ?
    N1 C3 C4 C9 . . . . 13.97(19) ?
    C2 C3 C4 C9 . . . . -169.97(12) ?
    C3 C4 C5 O2 . . . . 170.96(14) ?
    C9 C4 C5 O2 . . . . -6.4(2) ?
    C3 C4 C5 C6 . . . . -7.3(2) ?
    C9 C4 C5 C6 . . . . 175.34(13) ?
    O2 C5 C6 C1 . . . . 153.19(15) ?
    C4 C5 C6 C1 . . . . -28.5(2) ?
    C2 C1 C6 C5 . . . . 55.69(18) ?
    C7 C1 C6 C5 . . . . -65.12(19) ?
    C8 C1 C6 C5 . . . . 174.12(15) ?
    C3 C4 C9 C10 . . . . -30.37(17) ?
    C5 C4 C9 C10 . . . . 146.99(13) ?
    C3 C4 C9 C25 . . . . 95.76(15) ?
    C5 C4 C9 C25 . . . . -86.89(15) ?
    C4 C9 C10 C11 . . . . 23.49(18) ?
    C25 C9 C10 C11 . . . . -101.26(15) ?
    C4 C9 C10 C15 . . . . -160.71(12) ?
    C25 C9 C10 C15 . . . . 74.54(15) ?
    C15 C10 C11 N1 . . . . -176.05(12) ?
    C9 C10 C11 N1 . . . . -0.4(2) ?
    C15 C10 C11 C12 . . . . 7.3(2) ?
    C9 C10 C11 C12 . . . . -176.98(12) ?
    C10 C11 C12 C13 . . . . 15.91(19) ?
    N1 C11 C12 C13 . . . . -160.80(12) ?
    C11 C12 C13 C14 . . . . -45.85(17) ?
    C11 C12 C13 C17 . . . . 74.84(16) ?
    C11 C12 C13 C16 . . . . -165.18(13) ?
    C17 C13 C14 C15 . . . . -66.36(17) ?
    C16 C13 C14 C15 . . . . 173.24(14) ?
    C12 C13 C14 C15 . . . . 55.05(18) ?
    C11 C10 C15 O1 . . . . 178.49(14) ?
    C9 C10 C15 O1 . . . . 2.6(2) ?
    C11 C10 C15 C14 . . . . 2.6(2) ?
    C9 C10 C15 C14 . . . . -173.31(13) ?
    C13 C14 C15 O1 . . . . 148.98(15) ?
    C13 C14 C15 C10 . . . . -35.1(2) ?
    N1 C18 C19 C24 . . . . -130.50(16) ?
    N1 C18 C19 C20 . . . . 49.97(19) ?
    C24 C19 C20 C21 . . . . 0.1(3) ?
    C18 C19 C20 C21 . . . . 179.61(16) ?
    C19 C20 C21 C22 . . . . 0.8(3) ?
    C20 C21 C22 C23 . . . . -0.3(4) ?
    C21 C22 C23 C24 . . . . -1.0(4) ?
    C20 C19 C24 C23 . . . . -1.3(3) ?
    C18 C19 C24 C23 . . . . 179.12(18) ?
    C22 C23 C24 C19 . . . . 1.8(4) ?
    C10 C9 C25 C26 . . . . 10.19(19) ?
    C4 C9 C25 C26 . . . . -113.05(15) ?
    C10 C9 C25 C30 . . . . -169.34(13) ?
    C4 C9 C25 C30 . . . . 67.41(17) ?
    C30 C25 C26 C27 . . . . 0.8(2) ?
    C9 C25 C26 C27 . . . . -178.69(13) ?
    C25 C26 C27 C28 . . . . -0.1(2) ?
    C26 C27 C28 O3 . . . . 179.40(14) ?
    C26 C27 C28 C29 . . . . -1.0(2) ?
    O3 C28 C29 C30 . . . . -179.07(15) ?
    C27 C28 C29 C30 . . . . 1.4(2) ?
    C28 C29 C30 C25 . . . . -0.7(3) ?
    C26 C25 C30 C29 . . . . -0.5(2) ?
    C9 C25 C30 C29 . . . . 179.10(14) ?
    C4 C3 N1 C11 . . . . 12.70(18) ?
    C2 C3 N1 C11 . . . . -163.56(12) ?
    C4 C3 N1 C18 . . . . -164.86(12) ?
    C2 C3 N1 C18 . . . . 18.88(18) ?
    C10 C11 N1 C3 . . . . -19.72(18) ?
    C12 C11 N1 C3 . . . . 157.07(12) ?
    C10 C11 N1 C18 . . . . 157.81(13) ?
    C12 C11 N1 C18 . . . . -25.40(18) ?
    C19 C18 N1 C3 . . . . 70.01(16) ?
    C19 C18 N1 C11 . . . . -107.50(14) ?
    C29 C28 O3 C31 . . . . 0.7(2) ?
    C27 C28 O3 C31 . . . . -179.71(14) ?
    C32 C31 O3 C28 . . . . 77.7(2) ?
