# Supplementary material for: 10-Benzyl-9-(4-eth­oxy­phen­yl)-3,3,6,6-tetra­methyl-3,4,6,7,9,10-hexa­hydro­acridine-1,8(2H,5H)-dione
Source: Acta Crystallogr Sect E Struct Rep Online. 2012 Aug 23;68(Pt 9):o2755. doi: 10.1107/S1600536812036094 (PMC3435766; doi:10.1107/S1600536812036094)
Supplement: Supplementary file 2 [file e-68-o2755-Isup2.hkl]

# 
# h,k,l, Fc-squared, Fo-squared, sigma(Fo-squared) and status flag 
# 
data_I
_shelx_title ' BABUBEN in Pbca' 
_shelx_refln_list_code          4 
_shelx_F_calc_maximum      389.55 
_exptl_crystal_F_000      2080.00 
_reflns_d_resolution_high  0.7538 
 
loop_ 
 _symmetry_equiv_pos_as_xyz 
 'x, y, z' 
 '-x+1/2, -y, z+1/2' 
 'x+1/2, -y+1/2, -z' 
 '-x, y+1/2, -z+1/2' 
 '-x, -y, -z' 
 'x-1/2, y, -z-1/2' 
 '-x-1/2, y-1/2, z' 
 'x, -y-1/2, z-1/2' 
 
_cell_length_a    16.8172 
_cell_length_b    15.7033 
_cell_length_c    19.9080 
_cell_angle_alpha  90.000 
_cell_angle_beta   90.000 
_cell_angle_gamma  90.000 
 
_shelx_F_squared_multiplier     1.000 
 
loop_ 
 _refln_index_h 
 _refln_index_k 
 _refln_index_l 
 _refln_F_squared_calc 
 _refln_F_squared_meas 
 _refln_F_squared_sigma 
 _refln_observed_status 
   2   0   0     6669.62     6333.93    131.01 o 
   4   0   0    20462.48    19985.00    405.41 o 
   6   0   0     4105.86     3945.26     60.42 o 
   8   0   0     5989.95     6556.88    114.54 o 
  10   0   0     1689.90     1674.33     67.75 o 
  12   0   0      452.82      467.81     13.18 o 
  14   0   0      487.28      431.77     14.21 o 
  16   0   0     1020.47      997.06     27.97 o 
  18   0   0       93.18       96.67     12.95 o 
  20   0   0      254.47      295.61     21.39 o 
  22   0   0      202.74      209.14     24.42 o 
   2   1   0     2406.46     2396.82     31.25 o 
   4   1   0     7660.22     6880.14     76.05 o 
   6   1   0      866.47      897.34     11.87 o 
   8   1   0     2713.85     2667.54     30.68 o 
  10   1   0        8.58        8.23      3.08 o 
  12   1   0      141.20      136.85      8.55 o 
  14   1   0      840.61      816.20     17.06 o 
  16   1   0      303.44      324.16     10.89 o 
  18   1   0        5.31        7.03      6.48 o 
  20   1   0        0.17        7.15      8.12 o 
  22   1   0        0.08      -13.41     13.41 o 
   0   2   0    43052.88    35918.80   2184.46 o 
   2   2   0     7024.49     6575.21     53.88 o 
   4   2   0     4420.27     4634.81     48.64 o 
   6   2   0     7584.29     7394.13     77.36 o 
   8   2   0       26.73       40.62      3.65 o 
  10   2   0       54.91       26.14      4.36 o 
  12   2   0        0.07       -4.61      4.61 o 
  14   2   0       95.14       99.69      8.12 o 
  16   2   0     2579.41     2603.48     50.90 o 
  18   2   0      540.36      535.99     21.05 o 
  20   2   0        3.88        2.97      7.26 o 
  22   2   0       20.87        7.08     13.97 o 
   2   3   0   151746.30   154001.56   1337.41 o 
   4   3   0      782.71      795.96      9.09 o 
   6   3   0     1358.94     1444.84     19.99 o 
   8   3   0     2177.20     2253.16     28.94 o 
  10   3   0     3330.34     3587.84     48.13 o 
  12   3   0      356.44      315.64     15.16 o 
  14   3   0     2011.43     1929.79     34.48 o 
  16   3   0      571.57      524.70     20.44 o 
  18   3   0      226.26      246.71     15.73 o 
  20   3   0       21.10       37.56     13.87 o 
  22   3   0       59.25       59.31     22.56 o 
   0   4   0     8146.45     7876.35    102.83 o 
   2   4   0      821.57      764.89      7.80 o 
   4   4   0     3547.12     3235.35     28.64 o 
   6   4   0      810.32      825.84     12.40 o 
   8   4   0     1479.82     1722.39     23.27 o 
  10   4   0      638.51      655.42     16.43 o 
  12   4   0       56.94       47.11      6.71 o 
  14   4   0       13.28       -1.62      7.86 o 
  16   4   0       59.31       82.59     13.66 o 
  18   4   0      378.71      377.61     22.24 o 
  20   4   0        3.50        3.94     22.34 o 
   2   5   0     4279.38     4583.99     40.08 o 
   4   5   0     8425.56     8170.13     66.66 o 
   6   5   0     1526.52     1519.15     18.73 o 
   8   5   0     3175.75     3300.72     37.20 o 
  10   5   0        1.08       -2.45      3.02 o 
  12   5   0      412.84      359.33     16.09 o 
  14   5   0       49.03       12.52      9.18 o 
  16   5   0      176.20      149.68     13.62 o 
  18   5   0      301.42      353.82     27.22 o 
  20   5   0        1.02       -2.24     13.72 o 
   0   6   0    14553.15    15859.11    187.15 o 
   2   6   0     7737.68     7987.82     75.05 o 
   4   6   0     4869.50     5203.90     52.92 o 
   6   6   0      218.85      186.26      5.63 o 
   8   6   0      210.62      251.22      6.34 o 
  10   6   0      197.48      243.34      8.70 o 
  12   6   0      205.25      226.52      7.51 o 
  14   6   0        1.63       -0.69      4.49 o 
  16   6   0       20.40        9.40     10.72 o 
  18   6   0      955.48     1015.77     31.60 o 
  20   6   0      211.90      181.32     20.58 o 
   2   7   0      450.59      495.99     11.08 o 
   4   7   0        4.71       -2.18      2.18 o 
   6   7   0     2470.69     2846.87     29.17 o 
   8   7   0        3.15       -2.02      2.81 o 
  10   7   0        0.04       -2.36      4.16 o 
  12   7   0        9.19        9.52      6.03 o 
  14   7   0      425.58      361.86     13.22 o 
  16   7   0      447.74      396.75     14.46 o 
  18   7   0      222.50      228.07     16.95 o 
  20   7   0      136.09      152.12     20.06 o 
   0   8   0       71.84       72.36      6.05 o 
   2   8   0     3209.96     3312.14     44.32 o 
   4   8   0       75.12       74.77      4.69 o 
   6   8   0     3552.74     3718.76     45.33 o 
   8   8   0      602.14      598.15     20.19 o 
  10   8   0      146.19      133.17      5.59 o 
  12   8   0       49.54       35.99      5.46 o 
  14   8   0     2368.46     2297.01     35.91 o 
  16   8   0      127.09       94.91     10.98 o 
  18   8   0        1.69       15.85      9.04 o 
  20   8   0       53.00       45.25     25.08 o 
   2   9   0       43.66       74.89     21.86 o 
   4   9   0      510.92      486.58     16.58 o 
   6   9   0      819.13     1001.97     16.39 o 
   8   9   0      958.04      947.31     18.35 o 
  10   9   0      264.30      234.62      8.11 o 
  12   9   0        7.73       -7.38      7.38 o 
  14   9   0      489.57      471.79     17.27 o 
  16   9   0      159.46      161.81     12.02 o 
  18   9   0       19.86       30.01     10.58 o 
  20   9   0       67.45       46.84     27.33 o 
   0  10   0    10320.56    10252.28    175.37 o 
   2  10   0     1499.36     1445.17     22.75 o 
   4  10   0      125.47      116.37      8.08 o 
   6  10   0       42.28       39.63      6.20 o 
   8  10   0      837.00      807.71     19.28 o 
  10  10   0       32.88       36.24      7.71 o 
  12  10   0      444.83      357.03     21.30 o 
  14  10   0       13.80        4.49      9.98 o 
  16  10   0        4.30        3.53     13.08 o 
  18  10   0      417.75      470.01     34.70 o 
   2  11   0      139.86      129.48      8.22 o 
   4  11   0     9955.36     9523.32    186.69 o 
   6  11   0      164.33      167.00      9.69 o 
   8  11   0      133.36      122.38     13.02 o 
  10  11   0     1016.68      975.67     30.25 o 
  12  11   0     1208.13     1181.59     42.28 o 
  14  11   0       18.49      -10.09     10.09 o 
  16  11   0      140.91      120.61     14.63 o 
  18  11   0       68.08       66.34     44.58 o 
   0  12   0     1399.33     1339.17     31.28 o 
   2  12   0      373.85      418.40     13.97 o 
   4  12   0     2708.68     2593.79     49.39 o 
   6  12   0     1220.24     1085.90     40.61 o 
   8  12   0       70.14       51.68     13.62 o 
  10  12   0     1100.55     1090.67     40.60 o 
  12  12   0       59.23       78.89     15.55 o 
  14  12   0       12.12       -7.97     11.00 o 
  16  12   0      114.80      123.36     15.68 o 
  18  12   0       22.50       18.45     17.13 o 
   2  13   0     2133.92     2016.44     39.65 o 
   4  13   0     1611.58     1568.87     36.13 o 
   6  13   0     3961.95     3792.25     79.29 o 
   8  13   0        2.72       -9.76      9.76 o 
  10  13   0      619.97      616.16     31.26 o 
  12  13   0        9.26       21.71     14.66 o 
  14  13   0      276.92      286.37     19.64 o 
  16  13   0       57.40       95.51     15.89 o 
   0  14   0       17.58        4.42     17.78 o 
   2  14   0      496.45      504.18     20.61 o 
   4  14   0       62.03       65.47     13.51 o 
   6  14   0        1.04       -8.26     10.85 o 
   8  14   0       62.59       32.07     15.69 o 
  10  14   0      697.78      721.43     35.77 o 
  12  14   0      189.27      148.96     20.70 o 
  14  14   0       64.13       73.73     15.80 o 
  16  14   0       16.42       -1.94     16.93 o 
   2  15   0        8.19       21.51     10.69 o 
   4  15   0      530.16      473.74     24.26 o 
   6  15   0       58.93       31.77     13.13 o 
   8  15   0       93.92       97.10     15.91 o 
  10  15   0      812.19      835.30     40.42 o 
  12  15   0      165.02      154.98     39.94 o 
  14  15   0      122.26      128.53     25.48 o 
   0  16   0      128.64       95.52     18.69 o 
   2  16   0      363.45      337.47     22.35 o 
   4  16   0        9.58       14.53     13.39 o 
   6  16   0       21.65       27.85     14.32 o 
   8  16   0        0.03      -16.50     25.68 o 
  10  16   0       20.17       22.21     17.80 o 
  12  16   0      102.98       82.21     21.17 o 
  14  16   0       72.00       98.33     29.06 o 
   2  17   0       34.12       15.55     14.09 o 
   4  17   0        2.45       -2.19     12.96 o 
   6  17   0        0.26      -12.25     12.25 o 
   8  17   0       70.66       41.17     19.45 o 
  10  17   0        0.04      -16.46     16.46 o 
  12  17   0       34.69       46.79     39.28 o 
   0  18   0        8.06       10.22     25.08 o 
   2  18   0        0.34       28.71     19.88 o 
   4  18   0        0.29        4.35     15.59 o 
   6  18   0       17.83       -4.62     17.51 o 
   8  18   0       27.06        9.56     36.36 o 
  10  18   0       24.65       48.45     21.68 o 
   2  19   0      213.22      286.69     29.93 o 
   4  19   0       26.30       34.57     17.71 o 
   6  19   0        2.34      -18.68     18.68 o 
   8  19   0       11.36        0.95     19.81 o 
   0  20   0        9.48        6.77     31.58 o 
   2  20   0       38.63       46.98     47.57 o 
   4  20   0        0.63       10.51     21.68 o 
   6  20   0       20.84      -28.46     28.46 o 
   1   1   1      349.57      165.31      6.38 o 
   2   1   1    11040.25    10110.71     91.94 o 
   3   1   1     1726.68     1491.18     10.01 o 
   4   1   1     2261.96     2160.42     15.44 o 
   5   1   1     2398.93     2337.59     18.97 o 
   6   1   1      826.15      786.92      9.26 o 
   7   1   1       31.14       38.53      1.90 o 
   8   1   1      364.22      347.26      5.14 o 
   9   1   1      284.61      346.88      5.57 o 
  10   1   1      134.28      157.54      4.21 o 
  11   1   1     1054.72     1019.87     12.48 o 
  12   1   1      406.76      472.66      8.36 o 
  13   1   1     1203.94     1096.07     14.51 o 
  14   1   1      726.06      674.86     11.34 o 
  15   1   1       52.22       49.52      5.02 o 
  16   1   1      147.82      138.79      4.71 o 
  17   1   1       10.54       17.13      4.68 o 
  18   1   1      156.86      159.58     11.23 o 
  19   1   1       40.34       38.66      8.47 o 
  20   1   1       31.49       29.64      6.58 o 
  21   1   1       29.31       39.92      7.37 o 
  22   1   1      268.58      315.94     17.10 o 
   0   2   1    26616.30    25034.24    227.41 o 
   1   2   1     1156.28     1145.36      7.99 o 
   2   2   1     3742.71     3389.08     19.87 o 
   3   2   1     6718.91     6441.92     38.66 o 
   4   2   1     1677.92     1803.14     14.85 o 
   5   2   1      166.79      137.89      2.46 o 
   6   2   1       30.76       28.51      1.41 o 
   7   2   1      110.70      122.24      3.13 o 
   8   2   1     3265.46     3196.40     27.43 o 
   9   2   1     2582.24     2642.64     22.81 o 
  10   2   1     2110.55     2254.10     21.92 o 
  11   2   1        1.36        5.08      3.04 o 
  12   2   1       18.91       12.14      3.38 o 
  13   2   1      403.59      371.60      9.16 o 
  14   2   1      107.50       94.50      5.75 o 
  15   2   1       38.50       28.39      6.53 o 
  16   2   1     1361.18     1354.56     23.23 o 
  17   2   1       75.16      108.04      8.63 o 
  18   2   1        8.78       -6.47      6.47 o 
  19   2   1       64.75       58.44      8.72 o 
  20   2   1        3.59       14.56     14.54 o 
  21   2   1      103.85      106.65     11.80 o 
  22   2   1       94.40       88.09     15.74 o 
   1   3   1       39.34       65.09      1.38 o 
   2   3   1     2988.48     2781.03     17.31 o 
   3   3   1     1153.69      949.06      6.36 o 
   4   3   1       39.38       54.77      1.47 o 
   5   3   1        0.74        0.23      0.87 o 
   6   3   1      359.26      405.41      6.12 o 
   7   3   1      355.94      302.95      4.44 o 
   8   3   1      801.70      824.74      9.76 o 
   9   3   1      448.89      546.14      8.03 o 
  10   3   1     1209.71     1196.00     14.36 o 
  11   3   1        0.65       -1.18      3.38 o 
  12   3   1      349.91      347.19      8.44 o 
  13   3   1        9.60       17.90      4.42 o 
  14   3   1      391.30      355.41      9.58 o 
  15   3   1        0.02        6.63      6.18 o 
  16   3   1        5.49       -6.15      6.61 o 
  17   3   1      369.97      388.63     15.17 o 
  18   3   1       39.32       41.47      8.21 o 
  19   3   1        6.88       14.08      7.57 o 
  20   3   1       12.66       17.19      9.54 o 
  21   3   1        3.80       -8.02     10.53 o 
  22   3   1       30.55       25.63     15.06 o 
   0   4   1     8708.41     8196.29     72.63 o 
   1   4   1     1013.50     1212.12      8.22 o 
   2   4   1     6838.58     7018.56     42.20 o 
   3   4   1     1449.64     1568.33     11.34 o 
   4   4   1     3470.95     3517.85     22.89 o 
   5   4   1       29.12        9.14      1.31 o 
   6   4   1      231.58      258.05      3.88 o 
   7   4   1     3140.05     3152.55     25.69 o 
   8   4   1    11348.58    12246.35     86.91 o 
   9   4   1      853.99      917.63     10.04 o 
  10   4   1      215.94      233.96      6.42 o 
  11   4   1       29.27       29.12      4.06 o 
  12   4   1     1057.34     1120.09     18.65 o 
  13   4   1      297.84      289.24      8.54 o 
  14   4   1       50.86       56.79      8.46 o 
  15   4   1      145.69      118.88      8.42 o 
  16   4   1      281.81      276.54     11.26 o 
  17   4   1       12.22       11.69      8.87 o 
  18   4   1       28.52       36.35      9.87 o 
  19   4   1       34.25       27.91      8.32 o 
  20   4   1        1.45       -8.83      8.83 o 
  21   4   1        5.11        4.87     11.20 o 
   1   5   1     5865.17     6041.07     37.62 o 
   2   5   1    10384.65    10660.67     63.70 o 
   3   5   1     7402.84     7639.77     53.32 o 
   4   5   1      224.65      263.68      3.59 o 
   5   5   1      388.78      432.04      5.45 o 
   6   5   1      107.50       78.27      2.34 o 
   7   5   1      607.22      466.37      5.73 o 
   8   5   1      105.45      141.43      3.45 o 
   9   5   1       87.00       95.47      2.67 o 
  10   5   1      281.43      301.30      4.64 o 
  11   5   1      166.36      145.13      4.09 o 
  12   5   1        0.09       -3.24      3.24 o 
  13   5   1       28.33        8.51      5.47 o 
  14   5   1      723.79      713.85     16.03 o 
  15   5   1       49.02       67.11      7.85 o 
  16   5   1       43.25       76.84      8.28 o 
  17   5   1      333.83      379.93     13.43 o 
  18   5   1     1022.41     1106.81     22.90 o 
  19   5   1       38.04       46.63      9.29 o 
  20   5   1        0.06        6.38     11.46 o 
  21   5   1      157.04      170.12     16.45 o 
   0   6   1       59.12       22.94      2.74 o 
   1   6   1     6103.65     5926.32     40.98 o 
   2   6   1      677.91      784.51      7.51 o 
   3   6   1      112.38      101.97      2.77 o 
   4   6   1     5610.16     5731.61     43.55 o 
   5   6   1      116.31      129.94      2.66 o 
   6   6   1     1341.16     1254.90     11.68 o 
   7   6   1     2042.23     2068.92     17.15 o 
   8   6   1     1950.98     2049.96     16.21 o 
   9   6   1       42.60       69.35      2.90 o 
  10   6   1      427.75      448.20      7.31 o 
  11   6   1      173.44      181.00      4.43 o 
  12   6   1       48.16       44.00      3.77 o 
  13   6   1        3.84        9.45      4.12 o 
  14   6   1        0.92       -3.18      3.18 o 
  15   6   1        2.23       -3.84      3.84 o 
  16   6   1       14.23       10.02      5.79 o 
  17   6   1        0.22       -5.56      5.56 o 
  18   6   1       62.54       76.20      9.84 o 
  19   6   1        3.82       11.81      9.17 o 
  20   6   1       48.81       19.61     12.87 o 
  21   6   1        9.27      -12.68     12.68 o 
   1   7   1     1129.67     1180.08     11.20 o 
   2   7   1       38.74       43.09      2.23 o 
   3   7   1        3.66       -1.27      1.81 o 
   4   7   1     3582.03     3834.36     30.40 o 
   5   7   1      799.34      865.45      9.60 o 
   6   7   1     1025.63     1022.59      9.82 o 
   7   7   1        0.10       -2.09      2.09 o 
   8   7   1       63.58       65.06      2.97 o 
   9   7   1       10.99        3.32      2.43 o 
  10   7   1     1357.44     1368.60     14.51 o 
  11   7   1       85.95       96.94      3.69 o 
  12   7   1      136.94      123.10      5.56 o 
  13   7   1      325.44      302.26      7.44 o 
  14   7   1      643.04      645.43     15.57 o 
  15   7   1       35.15       46.89      5.66 o 
  16   7   1        0.80       -0.82      5.09 o 
  17   7   1      163.93      161.89      7.62 o 
  18   7   1      150.25      140.14      7.62 o 
  19   7   1       70.09       84.41     18.87 o 
  20   7   1        5.60       -8.08     18.21 o 
   0   8   1    10653.15    11130.03    123.49 o 
   1   8   1       77.63      101.10      3.61 o 
   2   8   1     4768.57     5038.84     40.29 o 
   3   8   1     1483.79     1550.36     15.27 o 
   4   8   1      623.63      703.62      8.41 o 
   5   8   1      195.43      240.82      7.13 o 
   6   8   1      487.68      547.27      8.05 o 
   7   8   1       12.92       14.85      2.73 o 
   8   8   1      638.98      680.34      8.79 o 
   9   8   1      133.84      143.79      4.21 o 
  10   8   1      276.99      249.86      5.73 o 
  11   8   1        2.14       -0.39      2.77 o 
  12   8   1       81.08       57.91      4.81 o 
  13   8   1      328.24      318.08      9.26 o 
  14   8   1        0.89       -5.24      5.24 o 
  15   8   1       34.48       36.27      6.13 o 
  16   8   1      876.29      860.13     16.70 o 
  17   8   1       21.93       22.03      5.82 o 
  18   8   1      175.65      208.92      8.49 o 
  19   8   1      130.90      132.93      9.39 o 
  20   8   1      236.69      247.30     21.49 o 
   1   9   1     1145.25     1220.73     13.65 o 
   2   9   1     1484.11     1678.96     17.51 o 
   3   9   1      201.74      163.33      4.72 o 
   4   9   1      218.82      203.64      5.33 o 
   5   9   1      913.18      918.60     12.43 o 
   6   9   1     1933.60     2040.30     21.53 o 
   7   9   1        3.46        1.95      2.49 o 
   8   9   1     2245.07     2292.49     23.57 o 
   9   9   1       20.17       16.26      3.40 o 
  10   9   1       95.45       86.43      4.59 o 
  11   9   1       99.65       93.99      6.05 o 
  12   9   1       27.16       22.95      5.99 o 
  13   9   1       22.92       21.08      6.11 o 
  14   9   1     1066.61      989.14     16.53 o 
  15   9   1        6.45       -0.33      5.65 o 
  16   9   1        2.61        0.24      6.50 o 
  17   9   1        0.16       -6.31      6.31 o 
  18   9   1       14.04       21.24      7.70 o 
  19   9   1        1.76       12.41      8.09 o 
  20   9   1       31.67       62.33     19.59 o 
   0  10   1     1728.72     1881.90     29.98 o 
   1  10   1     1844.14     1856.88     20.51 o 
   2  10   1        9.51       14.75      4.78 o 
   3  10   1      232.27      289.00      7.22 o 
   4  10   1      271.57      244.70      9.02 o 
   5  10   1        3.87        3.11      3.01 o 
   6  10   1       22.21       27.50      3.55 o 
   7  10   1      124.64      122.32      4.62 o 
   8  10   1       83.76       82.30      5.65 o 
   9  10   1       57.85       51.35      5.64 o 
  10  10   1      301.50      328.18     11.83 o 
  11  10   1      241.78      254.88     10.77 o 
  12  10   1       60.25       45.51      7.09 o 
  13  10   1        0.76        2.89      6.74 o 
  14  10   1      224.60      202.31      9.68 o 
  15  10   1        5.31        2.87      6.53 o 
  16  10   1        3.78        4.82      6.84 o 
  17  10   1       51.43       52.12      8.17 o 
  18  10   1       34.50       37.62      9.30 o 
  19  10   1       11.45       -2.91      9.27 o 
   1  11   1      170.23      166.15      5.52 o 
   2  11   1      883.05      987.38     13.63 o 
   3  11   1      500.99      518.62     12.56 o 
   4  11   1      102.17       80.37      6.92 o 
   5  11   1        2.92        2.03      4.34 o 
   6  11   1     1116.64     1117.77     16.56 o 
   7  11   1        9.23        1.83      3.70 o 
   8  11   1      155.12      162.81      9.08 o 
   9  11   1      111.41      127.21      7.51 o 
  10  11   1     2126.82     2092.06     31.60 o 
  11  11   1       59.22       67.96      8.11 o 
  12  11   1       18.30       22.70      7.65 o 
  13  11   1      133.49      137.40     11.33 o 
  14  11   1        1.62       -5.89      6.53 o 
  15  11   1       35.93       25.98      7.42 o 
  16  11   1        9.74        4.61      7.40 o 
  17  11   1        0.35       -8.15      8.15 o 
  18  11   1        0.82       -9.57      9.57 o 
   0  12   1     1287.40     1324.66     29.40 o 
   1  12   1      387.75      356.64      7.77 o 
   2  12   1      135.23      133.63      6.21 o 
   3  12   1      106.34      120.68      7.76 o 
   4  12   1      897.83      842.58     17.04 o 
   5  12   1       15.96       28.97      6.24 o 
   6  12   1     3498.48     3361.68     53.26 o 
   7  12   1        0.31       -7.15      7.15 o 
   8  12   1      395.31      374.49     16.72 o 
   9  12   1       20.08       15.11      7.42 o 
  10  12   1      163.56      163.37     11.18 o 
  11  12   1       85.94      106.63     11.32 o 
  12  12   1        0.28       -3.42      7.93 o 
  13  12   1       19.63       19.53      8.27 o 
  14  12   1      103.55      105.81     11.83 o 
  15  12   1       26.92        3.66      9.49 o 
  16  12   1        0.30       -8.34      8.34 o 
  17  12   1       10.58        7.87     15.61 o 
  18  12   1       23.18       13.79     11.67 o 
   1  13   1      175.80      188.28      7.01 o 
   2  13   1       82.19       70.48      6.08 o 
   3  13   1        6.19        7.72      6.25 o 
   4  13   1     1787.48     1721.81     27.69 o 
   5  13   1      161.53      158.58      8.94 o 
   6  13   1      343.18      325.31     13.79 o 
   7  13   1      120.47      119.88     11.44 o 
   8  13   1       43.25       39.39      8.51 o 
   9  13   1        1.12       -1.85      7.43 o 
  10  13   1       21.14       22.85     10.04 o 
  11  13   1       28.54       46.58     10.90 o 
  12  13   1       11.30        9.35     10.12 o 
  13  13   1       27.60        6.13      9.22 o 
  14  13   1       28.04       22.12     10.07 o 
  15  13   1        0.13       10.04      9.04 o 
  16  13   1       76.39       93.67     12.02 o 
  17  13   1      109.15      148.72     15.12 o 
   0  14   1      309.20      289.76     16.10 o 
   1  14   1      519.07      493.53     14.23 o 
   2  14   1       19.65        2.99      6.74 o 
   3  14   1        0.79        2.14      6.39 o 
   4  14   1      358.87      339.76     14.32 o 
   5  14   1      258.37      247.30     12.96 o 
   6  14   1      180.97      166.74     11.58 o 
   7  14   1       20.35       17.85      8.59 o 
   8  14   1       30.12       17.77      8.61 o 
   9  14   1       21.37       16.04     11.29 o 
  10  14   1        8.54      -11.28     11.28 o 
  11  14   1       34.54       26.90     11.08 o 
  12  14   1        2.46       -0.45     11.15 o 
  13  14   1        0.66        8.96     10.90 o 
  14  14   1      166.20      180.35     13.95 o 
  15  14   1       10.45       10.69      9.58 o 
  16  14   1       12.41       31.88     12.50 o 
   1  15   1       49.02       34.42      7.93 o 
   2  15   1      600.42      610.92     20.88 o 
   3  15   1      761.55      788.96     21.56 o 
   4  15   1      854.81      795.02     28.72 o 
   5  15   1        7.86        1.01      8.33 o 
   6  15   1       50.38       38.09      9.65 o 
   7  15   1      168.04      157.21     12.07 o 
   8  15   1        4.83        6.86      8.94 o 
   9  15   1       10.17        1.11     13.18 o 
  10  15   1       41.68        6.25     18.56 o 
  11  15   1        0.18        4.73     10.90 o 
  12  15   1        2.09       -1.09     11.09 o 
  13  15   1        4.46       -6.85     11.25 o 
  14  15   1       21.92       41.62     11.66 o 
  15  15   1        4.75       -3.82     12.14 o 
   0  16   1      214.17      228.99     16.26 o 
   1  16   1      108.71      100.72      9.36 o 
   2  16   1      503.73      484.69     17.90 o 
   3  16   1        1.27        5.72      9.07 o 
   4  16   1      334.63      334.32     15.80 o 
   5  16   1        1.44       -9.13      9.13 o 
   6  16   1      101.58       81.42     11.23 o 
   7  16   1        5.98       -3.34      9.16 o 
   8  16   1        5.19       -4.15     11.10 o 
   9  16   1        0.42       11.58     12.93 o 
  10  16   1       16.60        8.28     12.07 o 
  11  16   1        6.93       -2.82     12.17 o 
  12  16   1       31.06       22.62     13.49 o 
  13  16   1        0.56        5.50     12.65 o 
  14  16   1      104.68      116.63     16.15 o 
   1  17   1       41.88       26.00     10.01 o 
   2  17   1      114.60      132.17     12.47 o 
   3  17   1       85.84       67.03     11.39 o 
   4  17   1        2.52       15.94      9.96 o 
   5  17   1      106.48      106.70     12.41 o 
   6  17   1       72.94       69.15     11.50 o 
   7  17   1        9.82       -0.91     10.68 o 
   8  17   1        4.45       -2.07     12.30 o 
   9  17   1       20.84       13.30     12.91 o 
  10  17   1       25.15        3.49     12.98 o 
  11  17   1        3.53       -9.96     12.79 o 
  12  17   1      168.97      235.39     19.64 o 
   0  18   1       54.22       38.75     19.14 o 
   1  18   1        6.93       16.27     12.47 o 
   2  18   1        0.77        6.81     10.42 o 
   3  18   1        7.73       16.69     10.50 o 
   4  18   1       28.19       37.73     11.53 o 
   5  18   1        0.22       -7.21     10.39 o 
   6  18   1       78.61       94.80     13.12 o 
   7  18   1        0.04       -5.05     12.46 o 
   8  18   1       55.29       51.03     15.07 o 
   9  18   1        1.62        0.06     13.26 o 
  10  18   1      107.92      107.11     16.85 o 
  11  18   1        0.40      -13.65     13.65 o 
   1  19   1        2.90      -13.12     13.51 o 
   2  19   1        0.57        5.17     15.57 o 
   3  19   1       14.08        7.95     13.70 o 
   4  19   1      192.07      254.30     17.22 o 
   5  19   1        6.23      -10.78     10.78 o 
   6  19   1       38.16       31.34     15.46 o 
   7  19   1        0.09       -7.37     14.31 o 
   8  19   1       35.40       47.71     15.73 o 
   9  19   1       14.51       -2.08     13.59 o 
   0  20   1        9.99        5.33     21.29 o 
   1  20   1        6.44       -1.80     14.32 o 
   2  20   1       66.98       48.63     16.55 o 
   3  20   1       42.36       37.52     15.58 o 
   4  20   1       92.57      100.20     17.86 o 
   5  20   1       32.42       51.37     22.48 o 
   6  20   1       41.47       27.54     19.21 o 
   1   0   2     4928.63     3483.76    100.56 o 
   2   0   2    12711.75    13323.52    128.36 o 
   3   0   2   125504.77   131062.42   1187.93 o 
   4   0   2    20848.78    20372.27    207.28 o 
   5   0   2     2638.02     2441.79     22.94 o 
   6   0   2     2264.40     2178.32     23.16 o 
   7   0   2      671.73      594.36      8.31 o 
   8   0   2      281.46      268.79      6.02 o 
   9   0   2      519.12      551.89      8.86 o 
  10   0   2     3318.52     3268.85     34.79 o 
  11   0   2     2809.01     2996.79     34.38 o 
  12   0   2     1115.29     1216.98     16.56 o 
  13   0   2       11.26       18.80      3.62 o 
  14   0   2      428.37      419.77      9.56 o 
  15   0   2      165.10      184.50      7.58 o 
  16   0   2      458.90      455.90     14.05 o 
  17   0   2      836.16      944.11     33.23 o 
  18   0   2       16.32       34.89      8.89 o 
  19   0   2        0.49        5.90      6.89 o 
  20   0   2      167.62      176.70     12.32 o 
  21   0   2       82.53       91.52     18.57 o 
  22   0   2      221.71      281.30     16.34 o 
   1   1   2     1670.91     1406.17     11.68 o 
   2   1   2     9567.69     9389.56     54.24 o 
   3   1   2      203.61      196.45      2.11 o 
   4   1   2     3960.24     3782.13     25.25 o 
   5   1   2       63.83       66.06      1.52 o 
   6   1   2     4740.10     5008.96     38.75 o 
   7   1   2      163.40      152.50      3.47 o 
   8   1   2     1267.83     1237.94     12.38 o 
   9   1   2      477.70      544.26      7.54 o 
  10   1   2      295.01      265.40      5.61 o 
  11   1   2     1627.50     1556.29     17.83 o 
  12   1   2       18.97       13.26      2.65 o 
  13   1   2      283.83      276.08      5.90 o 
  14   1   2      736.92      711.92     10.14 o 
  15   1   2       13.37       11.94      3.22 o 
  16   1   2      145.43      132.89      6.09 o 
  17   1   2      277.23      292.92      8.46 o 
  18   1   2        0.02       -4.68      4.68 o 
  19   1   2       23.25       30.74      5.41 o 
  20   1   2       63.45       56.25      8.02 o 
  21   1   2       72.78       81.90      7.79 o 
  22   1   2        6.21        7.20     11.77 o 
   0   2   2      205.75      137.87      3.98 o 
   1   2   2    17060.90    16954.91    111.65 o 
   2   2   2      432.45      432.47      3.71 o 
   3   2   2     5900.24     5648.85     32.56 o 
   4   2   2     7392.45     7221.98     48.32 o 
   5   2   2    13437.95    13098.30     84.63 o 
   6   2   2     1614.06     1555.71     11.69 o 
   7   2   2      491.97      527.60      6.83 o 
   8   2   2     2633.74     2968.66     25.75 o 
   9   2   2      113.19      141.41      4.17 o 
  10   2   2      534.54      543.26      8.54 o 
  11   2   2        4.65       15.17      3.31 o 
  12   2   2       17.73        4.22      3.41 o 
  13   2   2      151.70      124.05      5.48 o 
  14   2   2        5.72        6.28      4.28 o 
  15   2   2     2111.85     2107.52     27.41 o 
  16   2   2      270.13      254.03      7.91 o 
  17   2   2      286.05      274.78      9.29 o 
  18   2   2      335.93      327.77     12.12 o 
  19   2   2        4.77       -3.50      4.71 o 
  20   2   2       17.02        2.26      6.99 o 
  21   2   2        0.10      -12.12     12.12 o 
  22   2   2        8.54       16.53     12.94 o 
   1   3   2    47525.58    47801.74    304.57 o 
   2   3   2     1806.70     1703.95     12.25 o 
   3   3   2    10314.56    10205.95     60.43 o 
   4   3   2     3001.01     2953.67     20.77 o 
   5   3   2     2623.18     2534.18     17.34 o 
   6   3   2     2353.17     2228.62     15.96 o 
   7   3   2      179.21      162.57      3.84 o 
   8   3   2     1997.39     2050.18     17.86 o 
   9   3   2      103.34      103.32      4.16 o 
  10   3   2     2615.01     2624.56     27.40 o 
  11   3   2     1900.00     1867.17     22.29 o 
  12   3   2       23.92       16.71      4.05 o 
  13   3   2       18.07       11.29      4.35 o 
  14   3   2     1980.38     2003.07     25.09 o 
  15   3   2       12.85       18.27      8.73 o 
  16   3   2      146.54      150.79      9.23 o 
  17   3   2       26.90       33.38      7.60 o 
  18   3   2        3.00        7.42      5.41 o 
  19   3   2       11.92       -0.63      7.99 o 
  20   3   2        6.63       15.23     10.61 o 
  21   3   2        8.98       -2.05     10.75 o 
   0   4   2    22633.34    21648.33    196.48 o 
   1   4   2    10289.77    10218.95     66.42 o 
   2   4   2     1736.67     1655.74     11.43 o 
   3   4   2      546.75      539.55      4.86 o 
   4   4   2      783.19      739.99      6.15 o 
   5   4   2      229.25      288.87      3.89 o 
   6   4   2        2.98        7.82      1.59 o 
   7   4   2     4254.62     4439.49     35.20 o 
   8   4   2     1105.75     1119.71      9.95 o 
   9   4   2        0.98        0.67      1.88 o 
  10   4   2       21.82       13.14      2.56 o 
  11   4   2       73.56       55.19      4.26 o 
  12   4   2       75.46       65.73      5.16 o 
  13   4   2      109.68      103.45      7.55 o 
  14   4   2      248.34      255.71      9.90 o 
  15   4   2      838.29      810.62     17.28 o 
  16   4   2      197.80      192.24     10.16 o 
  17   4   2      388.76      375.72     13.45 o 
  18   4   2       81.01       69.08      9.42 o 
  19   4   2        0.47        5.79      8.66 o 
  20   4   2        2.12        2.98     10.47 o 
  21   4   2        3.59        6.85     22.89 o 
   1   5   2      701.18      684.61      7.20 o 
   2   5   2       11.73        4.55      1.53 o 
   3   5   2     4875.81     4758.63     30.03 o 
   4   5   2       24.18       13.72      1.55 o 
   5   5   2      396.79      406.98      4.65 o 
   6   5   2      241.55      385.00      5.45 o 
   7   5   2     1473.57     1694.09     14.84 o 
   8   5   2        6.34        9.43      2.35 o 
   9   5   2        1.06        1.57      1.94 o 
  10   5   2     1080.01     1126.17     10.49 o 
  11   5   2        0.04       -0.75      2.08 o 
  12   5   2       15.92       22.03      2.85 o 
  13   5   2      145.97      146.46      5.78 o 
  14   5   2      461.86      405.60      9.03 o 
  15   5   2       20.18       21.42      4.31 o 
  16   5   2      110.26      110.00      8.22 o 
  17   5   2       10.62       10.36      6.16 o 
  18   5   2        6.84        3.21     12.23 o 
  19   5   2      153.86      182.98     12.93 o 
  20   5   2        3.51        0.72     11.23 o 
  21   5   2       12.06       28.24     12.73 o 
   0   6   2      258.26      207.17      6.65 o 
   1   6   2       11.48       16.62      1.70 o 
   2   6   2       14.32       31.36      1.83 o 
   3   6   2      172.63      206.75      3.41 o 
   4   6   2        8.98        3.51      1.88 o 
   5   6   2     2486.80     2571.64     21.80 o 
   6   6   2     1190.02     1228.80     13.16 o 
   7   6   2     2572.31     2639.76     23.32 o 
   8   6   2      415.84      358.30      5.78 o 
   9   6   2      528.28      562.34      7.40 o 
  10   6   2       59.56       79.15      3.17 o 
  11   6   2        6.81        3.70      2.49 o 
  12   6   2      455.94      437.38      7.45 o 
  13   6   2      127.76      100.96      4.68 o 
  14   6   2      482.95      483.50      8.73 o 
  15   6   2      682.58      630.76     11.04 o 
  16   6   2      129.65      132.02      7.93 o 
  17   6   2      129.36      124.49      8.29 o 
  18   6   2      136.67      130.73      9.32 o 
  19   6   2       18.12       34.05     10.91 o 
  20   6   2      158.70      161.57     16.10 o 
  21   6   2       10.46       44.71     13.88 o 
   1   7   2      146.91      160.44      4.92 o 
   2   7   2     4262.71     4391.80     32.98 o 
   3   7   2     1775.68     1536.95     13.65 o 
   4   7   2     3673.82     3832.92     32.64 o 
   5   7   2      766.08      824.10     10.49 o 
   6   7   2     1539.85     1608.05     15.62 o 
   7   7   2       11.30       11.86      2.82 o 
   8   7   2      140.21      143.73      3.99 o 
   9   7   2      481.50      580.99      7.92 o 
  10   7   2       44.56       35.82      3.32 o 
  11   7   2        7.48        1.35      2.78 o 
  12   7   2      159.56      169.56      5.80 o 
  13   7   2     1209.26     1176.83     17.96 o 
  14   7   2       16.22        6.19      5.26 o 
  15   7   2      364.90      356.49     10.53 o 
  16   7   2      154.70      149.67      9.15 o 
  17   7   2      449.47      491.03     16.00 o 
  18   7   2      138.18      179.05      9.86 o 
  19   7   2       40.53       44.08      6.89 o 
  20   7   2        0.34       -0.83     12.71 o 
   0   8   2     6205.18     7036.12     86.62 o 
   1   8   2      364.24      319.25      8.32 o 
   2   8   2      806.49      995.60     11.52 o 
   3   8   2      422.41      467.28      6.57 o 
   4   8   2       15.62        8.89      2.34 o 
   5   8   2      859.75      879.85     15.40 o 
   6   8   2     1010.49     1058.28     11.84 o 
   7   8   2      291.66      270.56      6.08 o 
   8   8   2        1.17       -3.21      3.21 o 
   9   8   2       66.36       61.19      3.87 o 
  10   8   2      211.27      201.87      5.29 o 
  11   8   2        0.64       -1.75      3.17 o 
  12   8   2        1.69        0.72      4.41 o 
  13   8   2      212.52      213.83      9.19 o 
  14   8   2      360.84      347.35     10.98 o 
  15   8   2       14.86        8.41      6.18 o 
  16   8   2      169.56      138.85      8.46 o 
  17   8   2       38.68       42.81      6.82 o 
  18   8   2        5.52        8.35      8.06 o 
  19   8   2       42.49       56.41      8.39 o 
  20   8   2        0.55       11.21     13.36 o 
   1   9   2     1627.96     1433.51     15.61 o 
   2   9   2      617.19      617.28      8.97 o 
   3   9   2      941.52      936.01     11.88 o 
   4   9   2      645.90      619.49      9.76 o 
   5   9   2      381.10      406.35      8.25 o 
   6   9   2      608.99      598.92     11.15 o 
   7   9   2      204.27      187.85      4.84 o 
   8   9   2       23.11       11.37      3.59 o 
   9   9   2       38.21       31.83      3.97 o 
  10   9   2     2437.50     2421.19     26.22 o 
  11   9   2      569.15      539.34     16.78 o 
  12   9   2      642.23      624.87     18.19 o 
  13   9   2       70.24       53.37      7.03 o 
  14   9   2        0.56       -6.70      6.70 o 
  15   9   2       17.12        9.46      6.49 o 
  16   9   2      194.71      177.76      9.30 o 
  17   9   2        5.09        4.57      7.49 o 
  18   9   2        6.44       -5.99      6.39 o 
  19   9   2       53.41       71.82     12.94 o 
  20   9   2       61.23       97.14     20.81 o 
   0  10   2     1035.48      965.73     19.61 o 
   1  10   2        8.26        5.19      2.71 o 
   2  10   2      208.19      216.18      6.21 o 
   3  10   2     2203.90     2149.74     21.86 o 
   4  10   2       85.51       74.37      4.08 o 
   5  10   2      135.52      156.97      5.00 o 
   6  10   2      235.63      256.69      6.46 o 
   7  10   2        0.79       -1.47      3.05 o 
   8  10   2      788.56      729.25     12.29 o 
   9  10   2      799.20      761.67     14.05 o 
  10  10   2       51.29       40.81      5.75 o 
  11  10   2       40.91       24.32      6.00 o 
  12  10   2      451.04      417.20     11.73 o 
  13  10   2       22.43       16.36      6.10 o 
  14  10   2        7.98        3.81      6.02 o 
  15  10   2      166.50      163.00      8.51 o 
  16  10   2       54.34       56.35      7.81 o 
  17  10   2       52.72       62.28      8.39 o 
  18  10   2       48.41       55.43      9.54 o 
  19  10   2       13.57       14.90     10.74 o 
   1  11   2      810.69      893.68     12.78 o 
   2  11   2      286.26      256.07      7.23 o 
   3  11   2      382.79      405.96     11.30 o 
   4  11   2      726.79      761.69     21.59 o 
   5  11   2      250.12      227.98      6.59 o 
   6  11   2      122.11      117.98      5.30 o 
   7  11   2      703.97      672.45     10.87 o 
   8  11   2      234.15      206.18     10.52 o 
   9  11   2        0.82       -5.39      5.39 o 
  10  11   2      324.78      310.57     17.79 o 
  11  11   2       54.20       38.23      7.68 o 
  12  11   2      331.57      333.45     11.97 o 
  13  11   2       54.84       67.85      8.18 o 
  14  11   2      251.78      255.18     11.44 o 
  15  11   2       32.13       27.38      7.54 o 
  16  11   2       93.77      114.42      9.28 o 
  17  11   2       38.23       46.96      9.02 o 
  18  11   2       53.47       86.50     10.66 o 
   0  12   2       92.90      106.02      8.11 o 
   1  12   2        3.33        6.02      3.46 o 
   2  12   2       23.06       18.71      4.05 o 
   3  12   2      764.64      765.35     16.13 o 
   4  12   2     4965.77     4983.04     58.86 o 
   5  12   2      406.96      408.30     16.47 o 
   6  12   2     1236.49     1204.16     32.56 o 
   7  12   2     1603.32     1598.38     24.06 o 
   8  12   2      114.21      118.18      9.07 o 
   9  12   2      271.60      274.03     10.06 o 
  10  12   2      156.12      156.32      9.69 o 
  11  12   2       33.87       37.60      8.06 o 
  12  12   2        0.23       -2.82      6.70 o 
  13  12   2      192.69      172.26     10.45 o 
  14  12   2      125.30      109.25      9.63 o 
  15  12   2       69.83       78.38      8.80 o 
  16  12   2        1.35       -1.96      8.05 o 
  17  12   2        0.08       -2.36      9.71 o 
  18  12   2       53.14       75.98     13.39 o 
   1  13   2      444.59      464.29      9.91 o 
   2  13   2      104.19       93.97      6.38 o 
   3  13   2       55.08       59.06      7.29 o 
   4  13   2      841.91      878.57     18.43 o 
   5  13   2     2092.74     2051.99     32.50 o 
   6  13   2      124.14      127.92     10.65 o 
   7  13   2       93.53       94.80      9.72 o 
   8  13   2       71.85       66.70      9.05 o 
   9  13   2       94.06       73.27      9.96 o 
  10  13   2       91.04       96.50     10.44 o 
  11  13   2      110.11      115.55     13.88 o 
  12  13   2        3.72       -0.73      8.98 o 
  13  13   2       93.73       70.24      9.77 o 
  14  13   2      120.66      119.51     12.31 o 
  15  13   2        0.32       -2.45      9.47 o 
  16  13   2       51.33       24.58     10.61 o 
  17  13   2       16.83        4.69     11.85 o 
   0  14   2       15.97       -9.65      9.65 o 
   1  14   2      107.71      104.66      8.55 o 
   2  14   2       71.51       55.87      7.87 o 
   3  14   2        1.16       14.61      6.76 o 
   4  14   2       46.28       37.79      9.30 o 
   5  14   2      906.88      876.13     22.27 o 
   6  14   2      125.46      134.14     11.29 o 
   7  14   2      542.42      484.73     16.91 o 
   8  14   2      150.53      138.76     11.14 o 
   9  14   2       22.62       23.88     10.92 o 
  10  14   2      423.88      395.31     19.61 o 
  11  14   2       13.12       15.56     10.83 o 
  12  14   2      211.85      187.52     15.55 o 
  13  14   2       22.18        0.14     11.28 o 
  14  14   2       41.57       48.13     13.08 o 
  15  14   2        3.91       10.66     10.46 o 
  16  14   2        1.47       -7.85     11.54 o 
   1  15   2      447.82      449.78     14.28 o 
   2  15   2       23.57       11.70      8.69 o 
   3  15   2      223.99      205.19     12.73 o 
   4  15   2       12.41        6.46      9.15 o 
   5  15   2      523.74      465.38     17.15 o 
   6  15   2        0.96        6.38      8.71 o 
   7  15   2       47.15       55.09     10.10 o 
   8  15   2      176.98      174.61     12.42 o 
   9  15   2      215.24      202.90     16.04 o 
  10  15   2      136.44      127.89     14.83 o 
  11  15   2      119.52      143.25     21.37 o 
  12  15   2       80.73       65.84     13.15 o 
  13  15   2        4.83       -9.77      9.77 o 
  14  15   2        1.12       -4.73     10.58 o 
  15  15   2        0.13      -10.69     10.69 o 
   0  16   2      216.85      220.29     16.48 o 
   1  16   2        0.85        3.77      7.58 o 
   2  16   2      275.50      228.30     13.94 o 
   3  16   2      115.06      118.78     11.80 o 
   4  16   2       16.55        7.82      9.65 o 
   5  16   2       55.52       36.79     10.11 o 
   6  16   2      126.02       86.28     11.37 o 
   7  16   2        0.96       -1.64      9.19 o 
   8  16   2       95.51       99.81     14.17 o 
   9  16   2       39.58       15.96     11.94 o 
  10  16   2       18.62       33.16     12.78 o 
  11  16   2        1.00       25.72     13.09 o 
  12  16   2        1.11      -11.91     11.91 o 
  13  16   2        3.74        9.73     10.97 o 
  14  16   2       25.75       23.58     13.09 o 
   1  17   2       59.16       74.16     11.12 o 
   2  17   2        3.05        3.00      9.43 o 
   3  17   2       70.06       58.56     10.91 o 
   4  17   2       14.14       20.79     10.69 o 
   5  17   2       85.48       76.96     11.79 o 
   6  17   2        0.96       -9.12      9.50 o 
   7  17   2        0.21      -10.44     10.44 o 
   8  17   2       83.66       70.82     14.63 o 
   9  17   2      188.65      197.50     22.95 o 
  10  17   2        2.75       -7.35     12.72 o 
  11  17   2        9.86       -2.86     14.29 o 
  12  17   2       10.32       -5.42     13.03 o 
   0  18   2      128.99      164.83     24.09 o 
   1  18   2        6.71       -0.33     12.13 o 
   2  18   2        0.03      -10.47     10.47 o 
   3  18   2      105.60       98.58     12.70 o 
   4  18   2       36.58       31.50     11.07 o 
   5  18   2       26.81        0.55     15.45 o 
   6  18   2       53.32       34.12     11.97 o 
   7  18   2       21.28      -12.17     12.17 o 
   8  18   2        8.04        4.50     13.78 o 
   9  18   2       15.19        4.40     13.60 o 
  10  18   2        6.70        6.89     15.76 o 
  11  18   2       15.24        5.47     18.08 o 
   1  19   2       32.13       35.91     15.36 o 
   2  19   2       76.55      108.25     16.35 o 
   3  19   2       47.16       42.51     14.81 o 
   4  19   2      110.22      148.18     14.99 o 
   5  19   2       55.48       59.66     13.09 o 
   6  19   2       27.35       30.29     15.76 o 
   7  19   2        4.59       16.19     14.66 o 
   8  19   2       44.31       63.57     16.32 o 
   0  20   2       54.53       65.98     24.95 o 
   1  20   2       38.02       29.64     15.13 o 
   2  20   2       32.05       54.67     17.02 o 
   3  20   2       68.54       47.88     15.99 o 
   4  20   2        2.55        4.91     15.19 o 
   5  20   2       19.38       22.98     36.29 o 
   1   1   3      933.69      849.46      7.40 o 
   2   1   3     1574.78     1635.15     12.04 o 
   3   1   3     3222.24     2985.91     19.58 o 
   4   1   3     7760.85     7550.16     47.94 o 
   5   1   3     8023.69     7848.80     47.66 o 
   6   1   3     2816.48     2957.75     21.00 o 
   7   1   3      860.88      908.79      7.94 o 
   8   1   3       54.29       71.58      2.47 o 
   9   1   3     1161.62     1213.04     12.29 o 
  10   1   3        2.64        3.17      2.07 o 
  11   1   3      325.84      346.71      5.63 o 
  12   1   3      213.28      231.07      4.56 o 
  13   1   3      745.36      702.79      8.70 o 
  14   1   3     2692.27     2546.42     23.65 o 
  15   1   3        7.57       12.56      4.85 o 
  16   1   3      586.17      494.12      9.55 o 
  17   1   3       23.70       32.68      5.20 o 
  18   1   3      748.64      800.59     15.25 o 
  19   1   3       17.75       35.31      5.86 o 
  20   1   3       23.11       32.62      6.47 o 
  21   1   3        0.63       -6.21      6.21 o 
  22   1   3        3.27        2.80      8.71 o 
   0   2   3    37340.01    38134.65    385.12 o 
   1   2   3      613.92      528.53      4.63 o 
   2   2   3    60171.84    58654.21    364.62 o 
   3   2   3    22975.16    22734.30    135.17 o 
   4   2   3      356.58      460.56      4.08 o 
   5   2   3      147.56      144.05      2.83 o 
   6   2   3     9814.12    10479.42     64.78 o 
   7   2   3     3301.02     3584.90     25.97 o 
   8   2   3     4643.40     4630.19     35.71 o 
   9   2   3        0.83        2.45      2.06 o 
  10   2   3      651.11      677.01      8.49 o 
  11   2   3      666.94      706.77      9.30 o 
  12   2   3      810.17      805.20     10.43 o 
  13   2   3      242.06      204.05      5.46 o 
  14   2   3      972.23      896.91     12.02 o 
  15   2   3        0.01        3.47      4.21 o 
  16   2   3      135.99      125.98      5.89 o 
  17   2   3       73.44       75.96      8.13 o 
  18   2   3       29.51       23.70      5.17 o 
  19   2   3       33.34       25.39      5.64 o 
  20   2   3        0.04       -7.11      7.11 o 
  21   2   3       21.52       31.25      8.35 o 
  22   2   3       46.76       28.52     13.27 o 
   1   3   3     2198.70     2076.19     15.53 o 
   2   3   3    35079.01    34555.89    209.87 o 
   3   3   3     3471.03     3213.94     21.36 o 
   4   3   3      641.92      674.99      5.04 o 
   5   3   3      971.01     1000.29      7.77 o 
   6   3   3        3.96        1.42      1.13 o 
   7   3   3     1343.99     1404.29     11.27 o 
   8   3   3     3326.22     3371.47     24.82 o 
   9   3   3       10.59        3.53      2.07 o 
  10   3   3     2640.75     2622.73     24.69 o 
  11   3   3      513.02      482.44      7.64 o 
  12   3   3        2.14        1.52      2.68 o 
  13   3   3        8.30        4.96      3.13 o 
  14   3   3        1.78       -4.92      4.92 o 
  15   3   3        8.49        7.62      6.29 o 
  16   3   3       97.43      126.26      9.73 o 
  17   3   3       15.76       14.56      5.98 o 
  18   3   3      135.45      139.43      8.59 o 
  19   3   3        4.84       10.43      6.63 o 
  20   3   3        1.73        7.93      7.21 o 
  21   3   3        4.91       -6.41     10.80 o 
   0   4   3    19087.21    19755.22    189.07 o 
   1   4   3     7770.59     7806.74     52.65 o 
   2   4   3     2948.34     3181.96     22.08 o 
   3   4   3     2100.67     2114.73     15.24 o 
   4   4   3      910.64      886.96      6.76 o 
   5   4   3       69.05       93.19      2.31 o 
   6   4   3     2481.66     2464.76     19.26 o 
   7   4   3     2257.10     2354.73     19.93 o 
   8   4   3        5.68       -1.28      2.50 o 
   9   4   3      345.53      371.80      5.15 o 
  10   4   3      107.74      120.00      3.88 o 
  11   4   3       28.36       23.96      2.64 o 
  12   4   3      524.06      547.48     10.26 o 
  13   4   3       25.27       19.83      3.57 o 
  14   4   3      641.03      612.00     12.03 o 
  15   4   3        0.46       -3.76      4.19 o 
  16   4   3      569.78      564.19     14.02 o 
  17   4   3       81.32       79.62      7.18 o 
  18   4   3       14.34       -2.73      8.25 o 
  19   4   3       50.94       53.74      7.24 o 
  20   4   3        1.59       -2.91      6.88 o 
  21   4   3        0.00       13.77     11.88 o 
   1   5   3      705.26      683.64      6.28 o 
   2   5   3      461.18      426.03      5.00 o 
   3   5   3       47.15       61.98      1.91 o 
   4   5   3     3181.99     3470.64     24.15 o 
   5   5   3     2266.95     2388.04     16.85 o 
   6   5   3      428.57      549.68      6.45 o 
   7   5   3      527.67      573.72      6.84 o 
   8   5   3     2049.30     2160.54     20.36 o 
   9   5   3      560.02      599.19      7.90 o 
  10   5   3      368.45      378.73      6.76 o 
  11   5   3       33.54       36.62      2.81 o 
  12   5   3      576.71      617.78      9.04 o 
  13   5   3       33.01       31.10      3.43 o 
  14   5   3       64.22       54.50      3.91 o 
  15   5   3      308.60      314.25      7.94 o 
  16   5   3      517.40      478.19     13.23 o 
  17   5   3      368.61      346.44     11.73 o 
  18   5   3      182.64      190.01     15.59 o 
  19   5   3       32.24       22.34      6.95 o 
  20   5   3       58.22       52.42     13.01 o 
  21   5   3      280.87      313.28     19.49 o 
   0   6   3    48827.91    50414.85    507.62 o 
   1   6   3     2171.61     2291.58     17.95 o 
   2   6   3       90.36      118.17      3.05 o 
   3   6   3      851.54      746.90      7.46 o 
   4   6   3       28.78       40.45      2.22 o 
   5   6   3      181.13      176.99      3.91 o 
   6   6   3     1026.47      984.30      9.67 o 
   7   6   3       65.52       39.79      2.83 o 
   8   6   3       37.42       67.50      3.08 o 
   9   6   3      802.22      794.01     10.09 o 
  10   6   3      415.59      411.51      6.59 o 
  11   6   3      263.17      225.80      5.38 o 
  12   6   3        7.99        4.61      2.98 o 
  13   6   3      120.74      112.95      5.02 o 
  14   6   3        0.97       -3.59      3.59 o 
  15   6   3      201.69      196.58      9.50 o 
  16   6   3      159.40      107.98      6.92 o 
  17   6   3      117.50      124.76      9.82 o 
  18   6   3       56.35       60.01      6.35 o 
  19   6   3        6.47       -5.00      7.30 o 
  20   6   3      124.16      104.46     14.80 o 
  21   6   3        0.09       -0.74     12.34 o 
   1   7   3     6297.97     6686.49     52.05 o 
   2   7   3      379.28      494.31      9.37 o 
   3   7   3     1003.72     1073.58     10.44 o 
   4   7   3      677.92      865.45      9.79 o 
   5   7   3     1173.30     1286.35     12.54 o 
   6   7   3      436.43      442.01      6.30 o 
   7   7   3        7.54        6.60      2.72 o 
   8   7   3     1515.83     1475.90     18.21 o 
   9   7   3      628.40      646.26      8.70 o 
  10   7   3        0.54        2.16      2.27 o 
  11   7   3        0.87       -2.95      2.95 o 
  12   7   3       40.77       36.40      4.46 o 
  13   7   3        4.74       10.28      4.86 o 
  14   7   3        0.28       -3.88      5.25 o 
  15   7   3       21.08       22.83      5.90 o 
  16   7   3      446.36      438.77     11.98 o 
  17   7   3      118.44      124.84     10.76 o 
  18   7   3       68.85       75.06      7.13 o 
  19   7   3       30.33       21.61     11.03 o 
  20   7   3       43.34       36.82     15.44 o 
   0   8   3     2433.38     2764.34     37.30 o 
   1   8   3      475.56      535.15      8.02 o 
   2   8   3       57.18       98.37      3.60 o 
   3   8   3     1443.12     1527.20     13.61 o 
   4   8   3      255.99      241.87      4.84 o 
   5   8   3      458.04      533.80      9.59 o 
   6   8   3      439.11      441.22      7.25 o 
   7   8   3      108.19      143.49      4.53 o 
   8   8   3      369.41      356.55      7.82 o 
   9   8   3        1.77       -2.28      2.98 o 
  10   8   3        1.25        3.62      3.39 o 
  11   8   3      396.00      349.98      8.02 o 
  12   8   3       49.32       24.22      5.98 o 
  13   8   3      587.64      584.03     14.40 o 
  14   8   3      366.15      350.07     11.67 o 
  15   8   3     1170.58     1217.46     21.85 o 
  16   8   3        1.78        1.61      6.13 o 
  17   8   3      105.81      116.20      8.24 o 
  18   8   3       39.81       36.36      7.02 o 
  19   8   3      222.14      215.88     10.99 o 
  20   8   3      122.79      133.29     18.76 o 
   1   9   3      156.28      123.72      3.88 o 
   2   9   3     1064.20      935.70     11.77 o 
   3   9   3      500.42      523.42      7.02 o 
   4   9   3      276.98      287.78      7.53 o 
   5   9   3      626.36      582.82     10.09 o 
   6   9   3     1034.08     1108.10     13.73 o 
   7   9   3      130.11      114.17      5.44 o 
   8   9   3     1161.90     1149.34     14.34 o 
   9   9   3      132.20      137.77      6.11 o 
  10   9   3       10.04        0.51      3.91 o 
  11   9   3      196.72      163.78      8.48 o 
  12   9   3       58.54       53.56      9.88 o 
  13   9   3      102.43      103.02      8.00 o 
  14   9   3      452.18      410.13     12.95 o 
  15   9   3       68.43       69.45      7.78 o 
  16   9   3        0.77        5.31      8.60 o 
  17   9   3        0.47        7.43      7.44 o 
  18   9   3       25.15       39.42      8.08 o 
  19   9   3       19.00       25.19     11.00 o 
   0  10   3      895.16      905.37     18.50 o 
   1  10   3       22.87       15.37      3.45 o 
   2  10   3      421.95      473.10      7.60 o 
   3  10   3      575.80      579.01     10.17 o 
   4  10   3      264.78      255.37      5.77 o 
   5  10   3        2.91        2.29      2.84 o 
   6  10   3       58.02       52.36      3.94 o 
   7  10   3       74.28       67.85      3.88 o 
   8  10   3      101.36       78.02      5.38 o 
   9  10   3      104.81       96.94      5.40 o 
  10  10   3      333.15      334.03      9.90 o 
  11  10   3      122.47      120.18      9.68 o 
  12  10   3      480.17      499.02     14.21 o 
  13  10   3      137.46      119.19      8.74 o 
  14  10   3        0.05        0.89      6.61 o 
  15  10   3       57.19       49.00      7.56 o 
  16  10   3      229.39      226.30      9.68 o 
  17  10   3       68.29       66.18      7.81 o 
  18  10   3        7.76       11.11      7.31 o 
  19  10   3        4.63        0.27      9.85 o 
   1  11   3      685.39      617.09     10.11 o 
   2  11   3      158.52      141.82      4.62 o 
   3  11   3        0.01       -3.70      4.02 o 
   4  11   3      208.12      186.50      6.46 o 
   5  11   3        8.03       10.59      3.24 o 
   6  11   3      737.51      703.88     11.94 o 
   7  11   3      205.54      211.25      8.01 o 
   8  11   3      109.42      107.14      6.93 o 
   9  11   3      221.54      214.76      9.67 o 
  10  11   3      424.24      377.59     10.88 o 
  11  11   3       44.36       37.06      6.58 o 
  12  11   3        1.02       -6.10      6.10 o 
  13  11   3       27.26       25.27      6.69 o 
  14  11   3      119.03      147.82     11.80 o 
  15  11   3        5.66       11.49      6.89 o 
  16  11   3       17.72       22.21      7.05 o 
  17  11   3       21.20       14.60      8.57 o 
  18  11   3        5.47       15.60      9.60 o 
   0  12   3     3995.67     3763.27     57.06 o 
   1  12   3      219.48      201.76      7.71 o 
   2  12   3      184.07      196.92      7.66 o 
   3  12   3     2905.85     2836.20     40.51 o 
   4  12   3       10.42       -7.76      7.76 o 
   5  12   3       41.96       34.65      4.77 o 
   6  12   3       56.10       24.27      4.64 o 
   7  12   3       10.43        0.11      5.83 o 
   8  12   3     1059.24     1057.02     19.10 o 
   9  12   3       19.23       22.05      6.22 o 
  10  12   3      212.04      202.87     12.14 o 
  11  12   3       10.59       20.04      6.94 o 
  12  12   3       18.32       32.99      7.53 o 
  13  12   3        0.73       -5.89      6.90 o 
  14  12   3      303.49      341.25     14.88 o 
  15  12   3       23.40       19.26      8.32 o 
  16  12   3       15.40       11.80      9.14 o 
  17  12   3        0.46       -8.94      8.94 o 
  18  12   3       11.53       17.29     13.88 o 
   1  13   3       77.14       84.88      7.68 o 
   2  13   3     2045.33     1869.66     35.21 o 
   3  13   3      277.44      324.19     11.74 o 
   4  13   3     2289.20     2218.85     31.95 o 
   5  13   3       41.71       40.42      8.80 o 
   6  13   3       76.93       83.18      8.45 o 
   7  13   3      281.07      268.87     11.47 o 
   8  13   3        7.67       12.25      7.23 o 
   9  13   3      100.32      107.14      9.93 o 
  10  13   3       22.15        6.07      8.63 o 
  11  13   3       25.11       14.16      9.20 o 
  12  13   3      144.44      127.90     10.77 o 
  13  13   3        1.26       -4.96      7.99 o 
  14  13   3       14.39        7.22      8.76 o 
  15  13   3        6.40       -7.87      8.64 o 
  16  13   3        9.17        1.07      9.75 o 
  17  13   3      156.98      212.32     23.42 o 
   0  14   3      892.55      919.15     30.95 o 
   1  14   3      152.48      175.80     10.72 o 
   2  14   3      134.47      117.93      8.77 o 
   3  14   3       41.66       41.87      7.32 o 
   4  14   3      654.52      678.60     19.72 o 
   5  14   3      390.55      353.70     14.69 o 
   6  14   3      238.12      217.45     12.50 o 
   7  14   3       29.54       33.29      9.10 o 
   8  14   3       70.03       84.39     10.54 o 
   9  14   3       12.19       -1.12     11.43 o 
  10  14   3       50.12       38.37     10.20 o 
  11  14   3      211.73      226.47     14.26 o 
  12  14   3       63.35       46.68      9.80 o 
  13  14   3       11.15       17.99      9.22 o 
  14  14   3       76.76       87.73     14.41 o 
  15  14   3       15.41        7.20     11.58 o 
  16  14   3       13.96       27.39     11.70 o 
   1  15   3      463.47      424.65     13.91 o 
   2  15   3      383.82      335.10     12.69 o 
   3  15   3       11.72       -2.62     10.02 o 
   4  15   3      108.75      118.51     11.57 o 
   5  15   3      249.17      273.58     19.08 o 
   6  15   3       13.03        6.58      8.76 o 
   7  15   3       97.87      106.44     11.19 o 
   8  15   3        2.96       -7.87      8.46 o 
   9  15   3       75.67       47.59     12.27 o 
  10  15   3       80.09       68.00     15.59 o 
  11  15   3        1.04       -3.65     10.97 o 
  12  15   3        0.00        3.90     10.06 o 
  13  15   3       64.15       37.08     13.86 o 
  14  15   3        0.12       -7.99     10.71 o 
  15  15   3        0.21      -10.72     10.72 o 
   0  16   3       32.55       33.77     11.87 o 
   1  16   3      195.53      213.79     11.37 o 
   2  16   3      226.09      205.52     15.70 o 
   3  16   3       22.88       13.09      9.07 o 
   4  16   3      424.98      442.55     17.42 o 
   5  16   3       96.45       91.45     15.22 o 
   6  16   3       58.71       57.81     10.56 o 
   7  16   3        5.64       -6.28      9.68 o 
   8  16   3       79.81       97.63     14.34 o 
   9  16   3        0.86       -5.98     11.19 o 
  10  16   3       45.30       38.00     15.32 o 
  11  16   3        8.45       -0.56     13.37 o 
  12  16   3       79.42      103.00     18.69 o 
  13  16   3        4.04       -9.96     12.39 o 
  14  16   3        7.31      -12.23     12.68 o 
   1  17   3        4.48        7.69      9.60 o 
   2  17   3       48.48       45.60     12.18 o 
   3  17   3       16.34       15.77      9.84 o 
   4  17   3        5.94       -2.43      9.70 o 
   5  17   3      153.64      188.37     14.13 o 
   6  17   3      123.96      101.89     15.16 o 
   7  17   3        3.19      -11.03     11.03 o 
   8  17   3       68.53       87.64     21.39 o 
   9  17   3       72.37       38.72     14.24 o 
  10  17   3        0.82      -12.09     12.09 o 
  11  17   3       12.17        9.74     13.21 o 
  12  17   3       55.50       40.12     14.85 o 
   0  18   3        0.02       37.85     18.83 o 
   1  18   3        6.37       -5.88     16.20 o 
   2  18   3       37.05       57.13     13.20 o 
   3  18   3       29.58       14.40     10.92 o 
   4  18   3        8.21       20.41     10.86 o 
   5  18   3       52.58       61.94     12.29 o 
   6  18   3       11.41      -10.40     10.40 o 
   7  18   3        0.38      -12.52     12.52 o 
   8  18   3       10.19      -13.28     13.28 o 
   9  18   3       17.30       18.28     13.68 o 
  10  18   3      122.70      171.25     18.65 o 
   1  19   3        2.25       -2.12     14.03 o 
   2  19   3       76.38      104.47     16.42 o 
   3  19   3       54.42       39.38     15.06 o 
   4  19   3      182.66      229.89     18.02 o 
   5  19   3        1.45        7.10     12.10 o 
   6  19   3      202.47      211.25     26.41 o 
   7  19   3        2.37       -5.07     14.28 o 
   8  19   3        0.34      -13.22     13.22 o 
   0  20   3      107.99      160.24     28.41 o 
   1  20   3       91.37       75.72     16.56 o 
   2  20   3      130.68      185.08     20.45 o 
   3  20   3       28.96       26.45     17.28 o 
   4  20   3        1.49       -4.64     14.10 o 
   5  20   3       58.97       83.78     23.81 o 
   0   0   4      858.12      829.42     14.82 o 
   1   0   4    12264.78    11497.44    117.51 o 
   2   0   4    20591.01    21420.47    217.27 o 
   3   0   4    30184.46    30569.19    275.66 o 
   4   0   4       89.52      107.05      3.35 o 
   5   0   4     1122.31     1220.79     11.81 o 
   6   0   4      729.97      713.19      9.27 o 
   7   0   4      369.26      404.11      7.02 o 
   8   0   4      365.17      445.72      7.95 o 
   9   0   4     5314.82     5363.31     57.66 o 
  10   0   4     1221.84     1204.13     15.32 o 
  11   0   4       64.71       80.46      4.04 o 
  12   0   4      129.44      124.20      5.26 o 
  13   0   4      413.34      436.69     15.44 o 
  14   0   4       44.24       60.57      7.21 o 
  15   0   4     1678.26     1659.12     28.59 o 
  16   0   4       71.41       53.56     18.16 o 
  17   0   4      637.77      593.11     18.28 o 
  18   0   4       22.80       35.35      8.21 o 
  19   0   4      207.58      222.17     12.50 o 
  20   0   4      415.11      432.56     18.99 o 
  21   0   4        2.74        5.06      9.55 o 
  22   0   4       79.77       91.16     19.51 o 
   1   1   4    20880.65    19878.61    142.62 o 
   2   1   4    13472.01    13606.99     95.14 o 
   3   1   4    20849.19    20931.14    137.23 o 
   4   1   4      114.05      129.13      2.31 o 
   5   1   4      327.09      383.27      3.88 o 
   6   1   4     4147.46     4075.81     26.89 o 
   7   1   4      124.84      142.51      3.19 o 
   8   1   4      247.31      279.07      4.37 o 
   9   1   4      496.76      550.05      6.33 o 
  10   1   4       92.98       75.23      2.66 o 
  11   1   4      100.79       79.12      3.04 o 
  12   1   4      592.04      602.63      7.99 o 
  13   1   4      119.72       95.87      3.74 o 
  14   1   4      282.22      268.97      6.18 o 
  15   1   4        2.03       -3.62      3.62 o 
  16   1   4       51.30       55.45      5.58 o 
  17   1   4      147.66      131.98      6.92 o 
  18   1   4        6.13        8.92      5.29 o 
  19   1   4       17.52       28.49      5.98 o 
  20   1   4        0.22        1.42      6.33 o 
  21   1   4       18.64       26.32      7.22 o 
  22   1   4       35.12       30.23     11.55 o 
   0   2   4     5678.47     5859.18     61.26 o 
   1   2   4     1161.79     1111.30      9.25 o 
   2   2   4    12315.22    12371.80     81.81 o 
   3   2   4       74.80       54.09      1.70 o 
   4   2   4     2270.29     2237.77     15.00 o 
   5   2   4     1451.63     1582.98     11.96 o 
   6   2   4      154.43      153.31      2.86 o 
   7   2   4      173.79      180.59      3.16 o 
   8   2   4     1486.75     1582.08     12.24 o 
   9   2   4       95.61      136.40      3.21 o 
  10   2   4      487.88      493.96      6.63 o 
  11   2   4      226.76      255.22      7.03 o 
  12   2   4       95.97       83.86      3.34 o 
  13   2   4      119.26      115.77      3.80 o 
  14   2   4      231.05      216.81      5.69 o 
  15   2   4      329.12      289.74      7.26 o 
  16   2   4       62.54       53.09      6.72 o 
  17   2   4      171.20      154.72      9.10 o 
  18   2   4       15.64       11.37      6.36 o 
  19   2   4        0.45       -5.43      8.47 o 
  20   2   4       49.90       48.96      7.02 o 
  21   2   4       19.86       25.03     13.43 o 
   1   3   4     1693.32     1539.75     12.10 o 
   2   3   4     5414.60     5722.62     38.91 o 
   3   3   4     1526.95     1654.05     11.34 o 
   4   3   4     2376.92     2345.10     15.47 o 
   5   3   4    10798.78    11155.95     72.35 o 
   6   3   4     3739.75     3830.78     29.42 o 
   7   3   4      791.92      879.55      8.72 o 
   8   3   4     1385.96     1494.08     12.39 o 
   9   3   4       51.52       37.28      2.14 o 
  10   3   4      445.28      412.44      6.35 o 
  11   3   4      615.74      615.45      7.97 o 
  12   3   4        8.15       15.42      2.67 o 
  13   3   4       96.56       80.60      3.48 o 
  14   3   4     1232.60     1221.02     15.20 o 
  15   3   4      155.57      132.12      5.27 o 
  16   3   4       26.25       16.80      4.93 o 
  17   3   4      188.49      187.19      8.22 o 
  18   3   4        0.00       -2.13      4.82 o 
  19   3   4        2.13       -2.23      5.85 o 
  20   3   4       35.73       42.95      6.86 o 
  21   3   4       28.48       26.19      8.85 o 
   0   4   4      289.96      248.39      5.28 o 
   1   4   4        0.12        2.72      1.20 o 
   2   4   4     3191.39     3002.68     19.98 o 
   3   4   4     1516.35     1586.03     11.47 o 
   4   4   4     3277.15     3553.76     25.13 o 
   5   4   4      455.46      492.19      4.94 o 
   6   4   4      112.97      121.75      2.98 o 
   7   4   4     1104.94     1084.61     10.17 o 
   8   4   4      301.70      293.23      4.72 o 
   9   4   4      234.19      195.75      3.75 o 
  10   4   4       34.39       57.59      2.88 o 
  11   4   4      485.07      467.51      7.45 o 
  12   4   4       85.72       87.01      4.39 o 
  13   4   4       11.03       11.44      3.03 o 
  14   4   4      255.09      227.96      6.37 o 
  15   4   4      151.19      170.80      9.38 o 
  16   4   4      369.94      341.71      9.73 o 
  17   4   4       15.56       13.67      5.05 o 
  18   4   4      204.70      198.98     13.44 o 
  19   4   4        9.08        3.91      8.49 o 
  20   4   4        0.72       -3.69     19.94 o 
  21   4   4       11.64       29.36     12.42 o 
   1   5   4        0.98        1.18      1.62 o 
   2   5   4     4285.05     4391.94     31.92 o 
   3   5   4      358.68      329.56      4.82 o 
   4   5   4        0.67       -1.33      1.33 o 
   5   5   4      829.64      986.76      8.45 o 
   6   5   4     3299.45     3513.25     25.35 o 
   7   5   4      304.82      324.02      5.57 o 
   8   5   4       90.43       80.51      3.01 o 
   9   5   4       37.66       49.07      2.74 o 
  10   5   4     2109.46     2205.02     19.71 o 
  11   5   4      500.09      490.07      7.03 o 
  12   5   4       56.87       68.23      3.97 o 
  13   5   4       17.71       15.31      3.71 o 
  14   5   4       16.43       13.87      3.86 o 
  15   5   4       83.90       77.82      5.24 o 
  16   5   4      160.30      153.83      7.33 o 
  17   5   4        0.05       -5.06      5.06 o 
  18   5   4       23.67       21.49      5.58 o 
  19   5   4       20.67        4.38      7.55 o 
  20   5   4       19.13       38.46      8.51 o 
  21   5   4        0.27       -5.03     12.12 o 
   0   6   4     2828.13     3161.92     38.64 o 
   1   6   4      825.85      950.79      9.72 o 
   2   6   4      151.72      118.27      3.44 o 
   3   6   4     2358.18     2499.00     20.78 o 
   4   6   4     2117.67     2201.83     18.03 o 
   5   6   4      530.25      578.18      6.81 o 
   6   6   4     5392.47     5679.62     39.70 o 
   7   6   4      149.56      160.68      3.92 o 
   8   6   4       89.82       76.20      3.13 o 
   9   6   4     1804.59     1937.21     18.84 o 
  10   6   4      438.68      440.05      6.80 o 
  11   6   4      305.50      318.74      6.79 o 
  12   6   4      666.45      657.27     11.48 o 
  13   6   4        1.30        4.41      4.10 o 
  14   6   4      246.57      229.08      7.70 o 
  15   6   4      804.76      778.57     15.26 o 
  16   6   4        9.89        0.31      6.12 o 
  17   6   4        3.59       -7.96      7.96 o 
  18   6   4        0.00       -7.61      7.61 o 
  19   6   4       11.45       15.76      6.20 o 
  20   6   4        1.37       -4.98      8.67 o 
  21   6   4       44.73       61.12     25.48 o 
   1   7   4     5790.52     6032.24     49.27 o 
   2   7   4     3313.47     3244.11     28.02 o 
   3   7   4      644.73      606.32      8.07 o 
   4   7   4      114.12      122.65      3.63 o 
   5   7   4      268.00      380.64      6.16 o 
   6   7   4     1158.09     1209.16     12.01 o 
   7   7   4      226.94      253.61      5.03 o 
   8   7   4      972.50     1022.93     11.68 o 
   9   7   4        0.00        2.82      2.92 o 
  10   7   4      289.01      288.15      6.87 o 
  11   7   4      841.72      860.77     11.69 o 
  12   7   4        3.17        4.58      4.24 o 
  13   7   4       34.93       23.42      6.65 o 
  14   7   4        5.03        2.36      5.49 o 
  15   7   4        0.04       -4.85      5.61 o 
  16   7   4        0.03       -6.71      6.71 o 
  17   7   4       67.22       91.56      8.19 o 
  18   7   4        0.53       -5.89      5.89 o 
  19   7   4        4.90        2.12      6.77 o 
  20   7   4      227.06      222.70     13.60 o 
   0   8   4    11983.41    12550.79    139.85 o 
   1   8   4     5505.63     5667.73     48.62 o 
   2   8   4      792.62      710.61      8.75 o 
   3   8   4       14.14        8.52      2.22 o 
   4   8   4     2728.09     2794.31     25.07 o 
   5   8   4      220.95      223.35      6.07 o 
   6   8   4       29.67       17.81      2.56 o 
   7   8   4        0.00        0.98      2.76 o 
   8   8   4      980.38     1008.89     13.16 o 
   9   8   4      636.42      664.84     10.48 o 
  10   8   4      352.23      358.93      8.28 o 
  11   8   4        0.00        0.73      3.41 o 
  12   8   4      119.03       97.02      7.53 o 
  13   8   4       88.59      110.24      7.83 o 
  14   8   4      186.22      187.97      9.41 o 
  15   8   4        1.21       -2.56      6.12 o 
  16   8   4      138.69      133.05      9.16 o 
  17   8   4      183.07      192.20      9.45 o 
  18   8   4       15.45       19.97      7.14 o 
  19   8   4       22.06       19.97      8.51 o 
  20   8   4        0.23       -4.25     13.65 o 
   1   9   4       33.69       54.08      3.76 o 
   2   9   4       79.54       90.59      3.43 o 
   3   9   4      964.25      926.77     10.16 o 
   4   9   4       23.57       35.98      2.74 o 
   5   9   4      469.82      490.78      8.15 o 
   6   9   4       36.41       32.78      3.39 o 
   7   9   4      403.15      427.50      7.54 o 
   8   9   4       97.68      100.34      5.37 o 
   9   9   4      367.80      345.88      8.15 o 
  10   9   4      276.47      259.61      7.74 o 
  11   9   4        0.60       -5.72      5.72 o 
  12   9   4     1147.97     1102.10     20.72 o 
  13   9   4      114.27      129.76      8.58 o 
  14   9   4       40.81       34.64      7.44 o 
  15   9   4      182.28      182.85      9.87 o 
  16   9   4        9.19        7.25      6.79 o 
  17   9   4       16.35       21.15      7.29 o 
  18   9   4       24.34       24.04      8.06 o 
  19   9   4        0.98        2.46      8.07 o 
   0  10   4      227.91      239.00      9.72 o 
   1  10   4       67.14       41.38      3.63 o 
   2  10   4      140.03      148.78      6.08 o 
   3  10   4       39.90       51.00      3.03 o 
   4  10   4       11.04       17.33      3.19 o 
   5  10   4      290.06      266.29      5.76 o 
   6  10   4      243.86      279.33      6.77 o 
   7  10   4        2.91       -3.31      3.31 o 
   8  10   4     5222.52     5200.69     50.99 o 
   9  10   4       34.76       26.38      5.60 o 
  10  10   4      119.26      123.62      7.24 o 
  11  10   4       45.05       37.57      7.18 o 
  12  10   4     1126.68     1114.13     21.21 o 
  13  10   4        4.09        7.34      7.00 o 
  14  10   4      129.45      131.79     11.10 o 
  15  10   4        0.02        1.49      7.01 o 
  16  10   4        5.78        7.97      7.24 o 
  17  10   4       15.00        4.09      8.07 o 
  18  10   4        2.62        7.05      8.18 o 
  19  10   4        0.04        3.31      7.76 o 
   1  11   4       37.93       30.93      4.70 o 
   2  11   4      542.24      566.36      8.99 o 
   3  11   4        4.68        3.00      3.49 o 
   4  11   4       71.51       71.44      5.05 o 
   5  11   4      652.62      607.56     10.54 o 
   6  11   4      246.17      241.34      7.21 o 
   7  11   4      598.67      609.46     12.23 o 
   8  11   4      409.21      380.62     13.60 o 
   9  11   4      541.13      533.70     12.87 o 
  10  11   4       99.43       90.19      8.84 o 
  11  11   4       65.32       62.56      6.94 o 
  12  11   4       20.89       27.76      7.32 o 
  13  11   4        2.29        6.64      7.04 o 
  14  11   4      136.20      132.05      9.06 o 
  15  11   4        0.00       -6.72      6.72 o 
  16  11   4       76.70       67.89      8.04 o 
  17  11   4       77.84       80.30      8.92 o 
  18  11   4       22.75       39.40      8.99 o 
   0  12   4     2371.63     2260.23     38.17 o 
   1  12   4     1390.77     1339.22     21.23 o 
   2  12   4        0.00        5.37      3.61 o 
   3  12   4      576.19      538.24     12.05 o 
   4  12   4      988.52      994.06     15.31 o 
   5  12   4       18.16        8.17      4.85 o 
   6  12   4       72.46       64.62      6.64 o 
   7  12   4     1392.27     1450.34     21.48 o 
   8  12   4      857.29      873.27     17.62 o 
   9  12   4        2.23        0.89      5.76 o 
  10  12   4       37.36       27.54      6.49 o 
  11  12   4       12.77       15.05      6.68 o 
  12  12   4      188.34      203.12      9.91 o 
  13  12   4      125.49      116.09      8.77 o 
  14  12   4        0.26        3.71      7.08 o 
  15  12   4      133.93      153.63      9.83 o 
  16  12   4      195.45      234.23     15.47 o 
  17  12   4        4.22        6.37      9.57 o 
   1  13   4      612.76      574.25     14.82 o 
   2  13   4      858.65      854.99     19.29 o 
   3  13   4      242.67      226.97     13.40 o 
   4  13   4      542.62      511.91     12.60 o 
   5  13   4        0.30       -6.16      6.16 o 
   6  13   4      187.04      209.31     12.17 o 
   7  13   4      101.42      114.29      9.75 o 
   8  13   4       17.19       15.45      7.33 o 
   9  13   4        0.00       -2.86      6.84 o 
  10  13   4      324.92      333.12     15.13 o 
  11  13   4       45.13       34.54      8.53 o 
  12  13   4       19.12        4.87      8.23 o 
  13  13   4       43.42       40.33      9.25 o 
  14  13   4        0.47        2.42      8.67 o 
  15  13   4        6.55       19.23      9.49 o 
  16  13   4        0.76        4.11      9.88 o 
  17  13   4       55.88       90.57     14.49 o 
   0  14   4      126.13      132.19     13.07 o 
   1  14   4      141.62      176.52      9.63 o 
   2  14   4       70.92       80.58      8.35 o 
   3  14   4        0.17       -3.66      6.62 o 
   4  14   4        1.54       -5.69      8.44 o 
   5  14   4      637.01      670.90     19.73 o 
   6  14   4       63.14       63.47      9.82 o 
   7  14   4      416.61      395.58     15.46 o 
   8  14   4      197.35      229.35     11.62 o 
   9  14   4       18.16       13.80      9.62 o 
  10  14   4       13.97       -6.63      9.00 o 
  11  14   4       19.12        0.83      8.30 o 
  12  14   4       12.52       20.25      8.91 o 
  13  14   4       63.49       74.20     10.63 o 
  14  14   4        4.48       -2.87      9.32 o 
  15  14   4       19.63       13.89     10.22 o 
  16  14   4        0.25      -10.82     10.82 o 
   1  15   4      122.41       93.39      9.08 o 
   2  15   4     1542.73     1392.67     25.19 o 
   3  15   4        0.03        5.91      8.65 o 
   4  15   4        0.41       -9.19      9.19 o 
   5  15   4      260.28      287.15     14.23 o 
   6  15   4       92.46      117.82     11.34 o 
   7  15   4       60.77       56.52     10.19 o 
   8  15   4      190.38      187.55     14.05 o 
   9  15   4       87.35       91.74     13.53 o 
  10  15   4        0.03      -10.38     10.38 o 
  11  15   4       73.38       86.35     14.56 o 
  12  15   4        7.51        1.76     10.01 o 
  13  15   4       48.98       64.59     11.91 o 
  14  15   4       15.10        8.99     12.67 o 
  15  15   4       55.44       46.49     14.31 o 
   0  16   4       15.30       17.38     11.65 o 
   1  16   4       27.42       37.46      9.25 o 
   2  16   4      129.96      112.72     11.82 o 
   3  16   4        0.00        9.49      9.00 o 
   4  16   4        2.88       -4.45      9.25 o 
   5  16   4      426.01      440.28     17.45 o 
   6  16   4      115.94       89.94     11.34 o 
   7  16   4        5.77        4.27      9.43 o 
   8  16   4        8.76        2.37     11.59 o 
   9  16   4        1.99        1.39     11.60 o 
  10  16   4       92.47      110.45     15.37 o 
  11  16   4       46.59       66.38     14.27 o 
  12  16   4       97.84       66.54     14.98 o 
  13  16   4        4.09      -10.33     12.55 o 
   1  17   4        9.71       -2.41      9.14 o 
   2  17   4       12.07       10.90      9.66 o 
   3  17   4       41.78       40.07     10.45 o 
   4  17   4        3.55       10.36      9.89 o 
   5  17   4      503.39      507.81     19.30 o 
   6  17   4       26.71       27.99     10.98 o 
   7  17   4        1.64        7.07     11.71 o 
   8  17   4        8.66       26.04     13.10 o 
   9  17   4       93.08       84.64     15.33 o 
  10  17   4       53.83       31.17     14.96 o 
  11  17   4       35.14       18.01     14.19 o 
  12  17   4       11.66       -1.28     13.45 o 
   0  18   4      184.08      147.52     31.58 o 
   1  18   4       37.77       36.38     13.83 o 
   2  18   4       22.89       28.35     13.80 o 
   3  18   4        0.00        5.81     10.77 o 
   4  18   4       20.56       30.06     11.40 o 
   5  18   4        6.84       -1.28     10.57 o 
   6  18   4      224.47      238.63     17.25 o 
   7  18   4       13.41      -12.93     12.93 o 
   8  18   4       19.66      -13.50     13.50 o 
   9  18   4        3.80       16.32     15.67 o 
  10  18   4       52.48       71.44     16.27 o 
   1  19   4        0.33       -6.86     13.90 o 
   2  19   4        6.97       -1.57     13.41 o 
   3  19   4        8.84       -1.10     13.49 o 
   4  19   4      146.14      188.35     20.66 o 
   5  19   4      321.71      367.73     22.13 o 
   6  19   4        1.23      -14.15     14.15 o 
   7  19   4       71.80      140.18     18.50 o 
   8  19   4        3.62       12.65     14.61 o 
   0  20   4       79.55      114.37     26.36 o 
   1  20   4       12.59       16.44     15.30 o 
   2  20   4        3.42       10.19     15.47 o 
   3  20   4       79.78       89.16     17.60 o 
   4  20   4        0.00       -0.62     14.62 o 
   5  20   4       31.73       66.62     24.07 o 
   1   1   5     2104.31     2367.35     18.68 o 
   2   1   5    31749.56    31685.07    219.43 o 
   3   1   5    43975.40    45034.43    301.93 o 
   4   1   5     5449.01     5237.73     34.93 o 
   5   1   5     3618.93     3917.37     25.93 o 
   6   1   5      611.37      628.80      5.66 o 
   7   1   5     4253.57     4566.08     31.85 o 
   8   1   5     2195.40     2249.11     19.36 o 
   9   1   5     1072.25     1165.17     11.33 o 
  10   1   5      483.79      534.44      7.12 o 
  11   1   5      195.96      182.01      5.16 o 
  12   1   5       11.48       15.56      3.09 o 
  13   1   5     2527.19     2472.61     24.67 o 
  14   1   5     1827.58     1759.99     20.07 o 
  15   1   5      116.15       91.06      6.28 o 
  16   1   5      678.02      641.61     13.48 o 
  17   1   5       73.27       66.62      8.02 o 
  18   1   5      169.18      163.83      7.89 o 
  19   1   5      411.03      416.94     12.14 o 
  20   1   5       74.96       67.84      7.77 o 
  21   1   5       51.07       38.67     12.46 o 
   0   2   5        0.06        7.89      1.86 o 
   1   2   5      136.16      132.15      2.70 o 
   2   2   5      284.54      232.60      3.36 o 
   3   2   5     1625.99     1735.55     13.48 o 
   4   2   5        0.99        4.88      1.17 o 
   5   2   5     2538.37     2557.74     18.25 o 
   6   2   5    16995.55    17865.76    124.65 o 
   7   2   5     4792.54     5599.32     40.89 o 
   8   2   5      494.81      477.35      5.75 o 
   9   2   5      473.42      545.21      7.07 o 
  10   2   5      136.51      129.93      4.48 o 
  11   2   5      215.64      232.96      6.59 o 
  12   2   5     1134.23     1079.83     12.93 o 
  13   2   5      308.32      287.62      6.81 o 
  14   2   5     2229.32     2197.91     25.20 o 
  15   2   5      123.08      114.14      5.74 o 
  16   2   5       11.38       17.90      5.16 o 
  17   2   5       33.69       25.15      6.48 o 
  18   2   5       13.95        3.14      5.45 o 
  19   2   5       18.19       20.70      6.52 o 
  20   2   5      176.07      195.98      9.64 o 
  21   2   5       57.16       63.52      7.96 o 
   1   3   5     3202.61     3149.10     23.13 o 
   2   3   5       81.05       70.16      2.07 o 
   3   3   5     5094.79     5065.81     33.16 o 
   4   3   5        7.61       26.61      1.50 o 
   5   3   5      127.34      143.44      2.63 o 
   6   3   5      974.65     1012.23      9.09 o 
   7   3   5     1602.42     1827.66     16.82 o 
   8   3   5      359.83      370.67      5.24 o 
   9   3   5       14.61        1.90      2.14 o 
  10   3   5        4.96        9.23      2.43 o 
  11   3   5      242.06      218.31      5.12 o 
  12   3   5      565.98      511.62      8.05 o 
  13   3   5       30.33       38.08      3.50 o 
  14   3   5      207.05      204.36      6.94 o 
  15   3   5       68.68       82.96      7.20 o 
  16   3   5      113.40      106.29     10.13 o 
  17   3   5       62.60       63.87      8.54 o 
  18   3   5      194.29      207.60     12.03 o 
  19   3   5       70.51       79.44      7.18 o 
  20   3   5        5.82       12.81      6.32 o 
  21   3   5       89.83      127.73     11.00 o 
   0   4   5     7922.75     8032.97     84.27 o 
   1   4   5     1009.72     1094.44     10.02 o 
   2   4   5       22.07       16.41      1.64 o 
   3   4   5     2384.61     2496.38     19.03 o 
   4   4   5      113.82       86.15      2.74 o 
   5   4   5     6651.58     7282.76     49.56 o 
   6   4   5      893.96      820.84      7.96 o 
   7   4   5        6.50       19.07      2.20 o 
   8   4   5      743.70      690.14      8.24 o 
   9   4   5      475.92      468.60      7.04 o 
  10   4   5      273.99      297.87      5.14 o 
  11   4   5      726.58      732.02     10.14 o 
  12   4   5        7.37       -3.03      3.03 o 
  13   4   5       44.94       54.87      4.27 o 
  14   4   5        1.34        0.10      3.69 o 
  15   4   5      554.26      523.13     12.07 o 
  16   4   5      398.31      402.07     15.54 o 
  17   4   5       22.14       42.42      8.65 o 
  18   4   5      313.34      301.77     10.55 o 
  19   4   5        1.66       11.69      5.99 o 
  20   4   5        0.02       -2.11      6.13 o 
  21   4   5      133.47      166.48     14.63 o 
   1   5   5     7790.82     8196.39     60.87 o 
   2   5   5     3809.29     4086.34     32.58 o 
   3   5   5     3790.93     3853.42     28.27 o 
   4   5   5     4431.47     4711.27     34.02 o 
   5   5   5      514.73      547.60      6.46 o 
   6   5   5      404.90      469.27      6.01 o 
   7   5   5     1128.25     1046.11     10.68 o 
   8   5   5      325.85      358.73      7.29 o 
   9   5   5      363.70      445.67      6.64 o 
  10   5   5     1233.74     1170.64     12.39 o 
  11   5   5      117.79      113.93      3.88 o 
  12   5   5     2764.07     2690.50     27.00 o 
  13   5   5       31.07       26.34      4.11 o 
  14   5   5     1376.29     1306.17     18.77 o 
  15   5   5       27.32       25.91      5.58 o 
  16   5   5       57.99       53.71      7.87 o 
  17   5   5      118.24      116.92      7.26 o 
  18   5   5        1.14       -1.87      6.04 o 
  19   5   5        1.49        0.05      6.00 o 
  20   5   5      104.21      128.77     10.97 o 
  21   5   5       78.05       51.47     23.42 o 
   0   6   5    26157.84    27978.08    303.50 o 
   1   6   5     2672.72     2705.18     25.84 o 
   2   6   5     2303.08     2569.22     22.80 o 
   3   6   5      139.76      135.88      3.78 o 
   4   6   5     1090.47     1183.13     10.70 o 
   5   6   5      497.87      529.43      6.59 o 
   6   6   5      300.40      343.50      5.87 o 
   7   6   5       14.04       13.97      2.14 o 
   8   6   5      318.34      337.62      5.94 o 
   9   6   5      181.72      184.40      5.46 o 
  10   6   5        9.96        1.29      2.72 o 
  11   6   5        0.61        3.06      3.05 o 
  12   6   5        9.23       16.79      4.26 o 
  13   6   5      154.82      165.59      7.01 o 
  14   6   5      124.26      121.55      7.24 o 
  15   6   5      323.28      306.69     10.22 o 
  16   6   5       90.41       84.63      6.91 o 
  17   6   5        7.89        3.31      5.58 o 
  18   6   5        4.32        3.61      5.86 o 
  19   6   5        6.49       -1.80      6.46 o 
  20   6   5       61.86       92.56     11.00 o 
   1   7   5     2038.19     2279.92     21.08 o 
   2   7   5     6450.14     6687.75     54.43 o 
   3   7   5      330.27      343.75      6.03 o 
   4   7   5      282.28      294.82      6.54 o 
   5   7   5     1255.69     1179.19     12.56 o 
   6   7   5      450.40      493.37      6.88 o 
   7   7   5      297.29      274.47      5.23 o 
   8   7   5       46.00       56.31      3.44 o 
   9   7   5       28.91       12.87      3.05 o 
  10   7   5        0.00       -1.74      2.90 o 
  11   7   5      341.74      362.41      8.15 o 
  12   7   5      846.13      821.39     15.11 o 
  13   7   5      276.91      288.19     10.57 o 
  14   7   5      187.20      187.45      9.21 o 
  15   7   5      126.08      127.06      7.87 o 
  16   7   5       46.08       30.04      7.30 o 
  17   7   5       28.00       22.41      6.47 o 
  18   7   5       23.27       12.63      8.51 o 
  19   7   5       29.66       30.44      7.52 o 
  20   7   5       46.24       59.21     11.18 o 
   0   8   5     1371.84     1487.55     23.65 o 
   1   8   5     1844.36     1938.20     19.44 o 
   2   8   5      769.54      819.11     10.58 o 
   3   8   5       77.65       87.55      3.83 o 
   4   8   5     3467.02     3730.50     31.88 o 
   5   8   5     1388.29     1424.99     14.78 o 
   6   8   5      518.57      527.98      7.22 o 
   7   8   5        0.46        0.34      2.20 o 
   8   8   5      198.74      204.58      5.44 o 
   9   8   5      410.62      371.37      8.23 o 
  10   8   5       16.95       18.43      4.24 o 
  11   8   5       29.63       22.50      5.41 o 
  12   8   5     1486.13     1416.82     23.96 o 
  13   8   5       72.89       67.65      7.31 o 
  14   8   5      801.93      776.90     17.30 o 
  15   8   5      170.55      151.29      8.68 o 
  16   8   5        1.17       -2.72      6.17 o 
  17   8   5        0.05        1.31      6.62 o 
  18   8   5        0.10       -6.77      6.98 o 
  19   8   5       31.89       34.49      8.81 o 
  20   8   5        2.28      -10.84     10.84 o 
   1   9   5        1.28        4.27      3.09 o 
   2   9   5      153.14      137.96      4.94 o 
   3   9   5       28.71       25.16      3.06 o 
   4   9   5      279.08      258.53      5.24 o 
   5   9   5        0.67       -2.56      2.56 o 
   6   9   5      183.13      218.33      5.06 o 
   7   9   5       70.69       63.07      3.39 o 
   8   9   5      642.39      611.50     10.51 o 
   9   9   5       45.57       39.03      4.61 o 
  10   9   5      555.92      482.88     11.65 o 
  11   9   5     2984.62     2884.41     41.49 o 
  12   9   5      155.19      140.60      8.89 o 
  13   9   5       73.02       69.15      7.66 o 
  14   9   5      234.73      206.30     10.28 o 
  15   9   5        7.70       14.47      7.21 o 
  16   9   5       47.17       41.77      7.92 o 
  17   9   5        2.68       -2.00      6.92 o 
  18   9   5        5.85        8.77      7.80 o 
  19   9   5       51.48       52.11      9.45 o 
   0  10   5     1103.54     1138.07     22.99 o 
   1  10   5      765.38      765.52     10.59 o 
   2  10   5      572.09      539.86      8.51 o 
   3  10   5        0.16       -0.97      2.69 o 
   4  10   5       47.35       45.10      3.62 o 
   5  10   5       19.60       12.63      2.62 o 
   6  10   5       40.17       35.71      4.19 o 
   7  10   5     1702.97     1716.40     21.24 o 
   8  10   5      547.25      588.08     10.94 o 
   9  10   5     1814.28     1831.34     24.96 o 
  10  10   5      157.00      174.66      7.95 o 
  11  10   5       87.74       66.49      7.74 o 
  12  10   5      156.90      148.75      9.46 o 
  13  10   5       45.76       41.18      7.62 o 
  14  10   5      122.36      113.30     12.35 o 
  15  10   5       18.16       18.40      8.37 o 
  16  10   5       40.31       41.26      8.03 o 
  17  10   5        1.70        0.55      7.75 o 
  18  10   5        2.29        4.40      8.75 o 
  19  10   5       16.02       -8.73      9.93 o 
   1  11   5       17.22       12.07      3.63 o 
   2  11   5      149.08      138.86      4.89 o 
   3  11   5       98.51       94.70      4.36 o 
   4  11   5      369.43      363.11      7.71 o 
   5  11   5      145.83      127.19      5.04 o 
   6  11   5      273.03      296.23      7.73 o 
   7  11   5      119.64      110.32      6.46 o 
   8  11   5     2154.14     2167.29     28.42 o 
   9  11   5      236.66      258.77     10.99 o 
  10  11   5      801.46      764.88     17.42 o 
  11  11   5       52.16       69.45      9.68 o 
  12  11   5      560.38      556.27     15.62 o 
  13  11   5       34.28       20.09      7.58 o 
  14  11   5      245.53      211.83     11.15 o 
  15  11   5        3.91        0.80      7.79 o 
  16  11   5      132.15      141.60     14.02 o 
  17  11   5        6.13       -0.35      8.34 o 
  18  11   5       78.88       87.71     10.05 o 
   0  12   5        7.22        0.92      9.28 o 
   1  12   5      443.70      437.72     11.10 o 
   2  12   5        3.47        2.46      3.63 o 
   3  12   5      452.10      424.97      9.89 o 
   4  12   5      626.35      579.82     10.29 o 
   5  12   5      154.70      138.16      6.32 o 
   6  12   5        1.30       -4.63      4.63 o 
   7  12   5      910.01      857.29     15.12 o 
   8  12   5      382.83      352.50     10.82 o 
   9  12   5      814.90      747.47     14.47 o 
  10  12   5      192.71      185.26      9.23 o 
  11  12   5       12.32       11.97      6.45 o 
  12  12   5        0.41       -2.38      6.65 o 
  13  12   5      128.17      130.95     13.60 o 
  14  12   5        5.23       -5.65      7.01 o 
  15  12   5        0.02       -3.59      7.29 o 
  16  12   5        3.83        3.49      7.94 o 
  17  12   5       11.53       11.46      8.82 o 
   1  13   5      101.81       85.95      6.16 o 
   2  13   5       79.79       60.35      7.62 o 
   3  13   5        0.02       -6.17      6.17 o 
   4  13   5      222.55      224.70      8.80 o 
   5  13   5       31.85       14.36      7.13 o 
   6  13   5       30.73       33.98      6.62 o 
   7  13   5      219.88      230.86     10.86 o 
   8  13   5      100.99      136.83      9.72 o 
   9  13   5        8.85       15.86      7.03 o 
  10  13   5        0.22        3.07      7.09 o 
  11  13   5       98.64      104.92      9.25 o 
  12  13   5        0.86       -1.29      7.38 o 
  13  13   5       44.19       39.40      8.47 o 
  14  13   5       18.39       19.65      8.52 o 
  15  13   5        0.18       -7.98      7.98 o 
  16  13   5        9.60       19.68     10.09 o 
   0  14   5     1198.45     1065.41     29.76 o 
   1  14   5        0.75        1.24      6.58 o 
   2  14   5      373.04      363.70     12.61 o 
   3  14   5      323.21      279.88     11.29 o 
   4  14   5      938.55      880.03     22.51 o 
   5  14   5      356.77      343.45     14.90 o 
   6  14   5      557.62      563.85     18.50 o 
   7  14   5      107.16      109.11     10.81 o 
   8  14   5        3.69       -0.58      7.79 o 
   9  14   5      119.54      124.37     11.89 o 
  10  14   5       95.14       97.75     10.20 o 
  11  14   5       26.59       12.22      8.90 o 
  12  14   5       29.11       27.44      9.21 o 
  13  14   5      112.32      144.99     11.99 o 
  14  14   5        6.72        0.59     10.09 o 
  15  14   5        0.00        3.05     10.98 o 
   1  15   5      141.29      123.94     10.43 o 
   2  15   5        6.67       -6.13      8.28 o 
   3  15   5       12.03       16.56      8.93 o 
   4  15   5      202.72      198.15     12.96 o 
   5  15   5       52.93       46.36     10.01 o 
   6  15   5      169.66      165.13     12.37 o 
   7  15   5       24.88       35.23      9.78 o 
   8  15   5       48.73       37.98     12.07 o 
   9  15   5       50.43       34.59     12.46 o 
  10  15   5       96.07      111.28     19.09 o 
  11  15   5       33.97       28.16     12.18 o 
  12  15   5        5.07        1.33     11.92 o 
  13  15   5      127.66      135.33     26.35 o 
  14  15   5        1.37       -4.33     12.19 o 
   0  16   5      308.49      253.52     17.44 o 
   1  16   5       37.17       26.42      9.53 o 
   2  16   5      345.06      347.81     15.97 o 
   3  16   5       72.31       57.72     10.57 o 
   4  16   5      115.52      111.17     11.84 o 
   5  16   5      133.91      107.76     12.12 o 
   6  16   5        0.02       14.46      9.62 o 
   7  16   5       31.99       25.70     10.05 o 
   8  16   5      226.64      250.37     17.99 o 
   9  16   5        9.16       26.79     12.62 o 
  10  16   5       51.04       68.75     14.67 o 
  11  16   5       14.32       23.92     12.82 o 
  12  16   5        8.78       13.62     13.25 o 
  13  16   5       29.17       58.22     20.19 o 
   1  17   5       64.08       50.51     10.77 o 
   2  17   5      408.70      436.58     18.00 o 
   3  17   5      134.15      144.41     13.09 o 
   4  17   5        0.00        7.71      9.79 o 
   5  17   5       39.12       59.36     11.73 o 
   6  17   5        6.71        5.20     10.31 o 
   7  17   5        3.31        8.10     12.07 o 
   8  17   5       56.54       53.70     18.92 o 
   9  17   5       66.68       75.12     15.25 o 
  10  17   5       29.54       34.94     13.87 o 
  11  17   5        8.33      -12.93     12.93 o 
  12  17   5       21.67       33.39     15.63 o 
   0  18   5        1.67      -17.45     17.45 o 
   1  18   5       16.20        7.11     14.94 o 
   2  18   5        0.07       -3.92     12.76 o 
   3  18   5       34.72       18.92     11.07 o 
   4  18   5      144.73      137.87     16.94 o 
   5  18   5        0.04       16.05     11.37 o 
   6  18   5      200.02      184.02     16.21 o 
   7  18   5      156.33      176.24     18.90 o 
   8  18   5       23.54       49.64     15.18 o 
   9  18   5        1.65        8.57     13.84 o 
  10  18   5       79.36      155.03     22.03 o 
   1  19   5       24.69       40.58     14.86 o 
   2  19   5       13.00      -13.66     13.66 o 
   3  19   5       11.62        8.19     18.29 o 
   4  19   5      295.32      352.74     22.65 o 
   5  19   5       12.25       17.56     12.48 o 
   6  19   5      164.92      234.84     20.69 o 
   7  19   5       39.77       73.22     16.64 o 
   8  19   5       19.90        9.20     14.93 o 
   0  20   5      138.44      132.57     26.91 o 
   1  20   5      131.17      159.10     19.71 o 
   2  20   5        0.00       -1.76     14.30 o 
   3  20   5        2.29      -14.72     14.72 o 
   4  20   5      158.14      173.23     23.16 o 
   0   0   6    26562.08    26190.20    462.56 o 
   1   0   6      215.36      285.36      5.81 o 
   2   0   6     2966.14     3093.85     34.12 o 
   3   0   6    13012.48    13162.70    126.93 o 
   4   0   6      330.54      284.92      9.27 o 
   5   0   6    14377.25    14432.98    158.22 o 
   6   0   6     1236.17     1436.17     15.12 o 
   7   0   6     2140.67     2265.07     24.72 o 
   8   0   6      300.97      389.30      8.72 o 
   9   0   6     1582.80     1401.39     18.73 o 
  10   0   6     2483.14     2506.94     32.21 o 
  11   0   6      263.71      248.78      7.84 o 
  12   0   6     2041.87     1934.66     26.89 o 
  13   0   6      105.70      104.95      6.62 o 
  14   0   6      870.20      818.38     18.13 o 
  15   0   6        0.04        5.12      7.09 o 
  16   0   6      446.17      405.65     15.69 o 
  17   0   6       17.08       26.51      8.15 o 
  18   0   6       94.56       76.56     16.36 o 
  19   0   6        9.49       14.57      9.03 o 
  20   0   6      530.56      542.35     25.60 o 
  21   0   6       12.57       27.30     10.71 o 
   1   1   6     1607.51     1562.16     13.29 o 
   2   1   6    22801.71    23203.01    166.56 o 
   3   1   6      405.27      471.68      5.43 o 
   4   1   6     3342.71     3429.30     25.08 o 
   5   1   6      989.72     1116.07     10.45 o 
   6   1   6     2019.25     1952.68     14.84 o 
   7   1   6     8320.77     8741.76     59.06 o 
   8   1   6      182.73      190.03      4.03 o 
   9   1   6       34.90       35.94      2.66 o 
  10   1   6       36.99       46.10      2.97 o 
  11   1   6       40.34       42.57      3.23 o 
  12   1   6      927.19      870.83     10.82 o 
  13   1   6       13.81       13.95      3.57 o 
  14   1   6      422.75      400.35      9.59 o 
  15   1   6        8.60        7.10      5.42 o 
  16   1   6       23.04       21.49      5.46 o 
  17   1   6        5.10       -0.28      5.21 o 
  18   1   6        3.67        3.27      5.66 o 
  19   1   6      100.82      109.83      7.78 o 
  20   1   6       88.51       82.60      8.62 o 
  21   1   6      114.21      161.82     10.19 o 
   0   2   6     3561.44     3653.22     39.99 o 
   1   2   6     2759.60     2757.69     21.94 o 
   2   2   6    17001.31    17442.05    121.99 o 
   3   2   6      322.44      407.88      4.88 o 
   4   2   6      283.87      243.30      4.00 o 
   5   2   6     1089.79     1169.26      9.68 o 
   6   2   6     1445.49     1464.02     12.15 o 
   7   2   6       55.23       15.84      1.78 o 
   8   2   6     1083.40     1135.96     10.69 o 
   9   2   6        7.53       10.98      2.20 o 
  10   2   6      507.28      482.98      7.34 o 
  11   2   6      150.22      154.44      5.57 o 
  12   2   6     1734.14     1662.89     17.07 o 
  13   2   6      564.34      555.71      9.26 o 
  14   2   6     1663.05     1649.00     21.88 o 
  15   2   6       74.63       67.35      6.17 o 
  16   2   6      210.89      207.08      8.34 o 
  17   2   6        1.14       -5.13      5.13 o 
  18   2   6        5.72       -0.52      5.99 o 
  19   2   6        2.65        9.72      5.98 o 
  20   2   6       23.35       16.72      8.18 o 
  21   2   6        1.50       -4.28      7.63 o 
   1   3   6      260.25      253.81      3.88 o 
   2   3   6       98.12      130.49      2.58 o 
   3   3   6     4410.90     4704.13     36.79 o 
   4   3   6     1195.67     1156.17     10.42 o 
   5   3   6     2915.09     3155.09     23.58 o 
   6   3   6     5329.57     5857.03     40.41 o 
   7   3   6     3149.16     3066.17     25.18 o 
   8   3   6       12.21       18.38      2.25 o 
   9   3   6        4.34       12.01      2.29 o 
  10   3   6      399.92      357.22      6.17 o 
  11   3   6      659.02      612.22      9.02 o 
  12   3   6      234.55      204.25      5.49 o 
  13   3   6        8.33       10.18      4.05 o 
  14   3   6      674.93      618.76     11.93 o 
  15   3   6        3.13       -0.42      4.98 o 
  16   3   6        4.94        4.21      5.27 o 
  17   3   6       57.88       64.13      7.69 o 
  18   3   6       27.84       16.55      6.49 o 
  19   3   6       16.67       14.10      6.32 o 
  20   3   6       13.92       12.59      7.02 o 
  21   3   6       30.77       24.76      9.52 o 
   0   4   6     4650.43     4920.28     63.78 o 
   1   4   6      227.71      270.95      4.78 o 
   2   4   6      825.32     1014.03     10.76 o 
   3   4   6      137.99      142.22      3.52 o 
   4   4   6     4091.71     4304.57     31.29 o 
   5   4   6     1323.53     1328.72     11.86 o 
   6   4   6        0.52       -0.60      1.73 o 
   7   4   6       43.15       36.36      2.27 o 
   8   4   6      833.03      850.68     10.58 o 
   9   4   6       42.00       47.31      2.86 o 
  10   4   6      656.46      700.89      8.53 o 
  11   4   6      135.06      151.37      4.37 o 
  12   4   6        8.67        1.01      3.35 o 
  13   4   6      313.30      281.48      7.29 o 
  14   4   6      231.50      204.24      7.70 o 
  15   4   6      523.71      556.74     13.59 o 
  16   4   6      410.77      377.09     12.71 o 
  17   4   6       35.65       47.93      6.67 o 
  18   4   6      188.65      206.77      9.46 o 
  19   4   6       41.50       36.08      6.87 o 
  20   4   6       14.76       19.39      7.30 o 
  21   4   6       32.38       19.06      9.52 o 
   1   5   6      137.91      124.48      4.01 o 
   2   5   6      543.99      478.36      7.36 o 
   3   5   6      290.99      319.73      5.24 o 
   4   5   6     2025.52     1982.70     16.60 o 
   5   5   6       48.90       53.47      2.96 o 
   6   5   6      123.73       95.66      3.03 o 
   7   5   6       24.48       20.64      2.40 o 
   8   5   6       28.55       28.24      2.84 o 
   9   5   6      481.37      500.02      8.12 o 
  10   5   6        4.52        3.61      2.78 o 
  11   5   6      388.41      385.34      6.75 o 
  12   5   6      394.25      361.44      9.76 o 
  13   5   6      219.98      195.99      7.31 o 
  14   5   6        0.34       -2.34      5.24 o 
  15   5   6       97.81       83.45      6.85 o 
  16   5   6      127.45      100.77      8.42 o 
  17   5   6       22.18       25.76      6.33 o 
  18   5   6        4.81        3.81      6.10 o 
  19   5   6        0.60        1.97      8.98 o 
  20   5   6        0.38       -4.20      6.52 o 
  21   5   6        0.13        3.69      9.82 o 
   0   6   6     9521.41    10538.88    127.10 o 
   1   6   6     4111.81     4482.11     38.72 o 
   2   6   6      472.19      593.72      8.20 o 
   3   6   6     2157.49     2150.53     19.01 o 
   4   6   6      944.48      936.22     10.48 o 
   5   6   6      296.96      410.88      6.35 o 
   6   6   6       81.76      102.40      3.37 o 
   7   6   6      115.27      125.37      3.67 o 
   8   6   6      257.90      199.81      6.23 o 
   9   6   6      482.16      518.25      7.91 o 
  10   6   6      143.98      150.71      4.87 o 
  11   6   6      926.99      951.56     11.81 o 
  12   6   6       22.23       14.39      4.55 o 
  13   6   6      706.80      715.26     15.47 o 
  14   6   6      158.55      167.54      8.50 o 
  15   6   6       10.62        0.29      5.59 o 
  16   6   6       81.07       89.34      7.18 o 
  17   6   6       18.12       25.01      7.49 o 
  18   6   6        1.12       -0.06      7.24 o 
  19   6   6       30.04       13.26      9.42 o 
  20   6   6        3.68       -7.15      7.15 o 
   1   7   6     1520.37     1657.82     18.67 o 
   2   7   6      383.15      449.81      7.05 o 
   3   7   6       36.94       39.04      2.81 o 
   4   7   6      643.84      757.44      9.06 o 
   5   7   6     1383.46     1516.15     14.73 o 
   6   7   6      275.04      303.85      5.86 o 
   7   7   6      105.11      106.87      3.44 o 
   8   7   6     1057.29     1048.71     12.29 o 
   9   7   6       58.24       55.53      3.99 o 
  10   7   6       32.12       26.64      3.53 o 
  11   7   6     1866.85     1857.49     24.08 o 
  12   7   6       56.92       48.40      6.69 o 
  13   7   6       82.75       86.04      7.34 o 
  14   7   6        2.10       -3.80      6.04 o 
  15   7   6      105.00       84.86      7.41 o 
  16   7   6        7.62        5.07      6.14 o 
  17   7   6       14.76       20.32      6.96 o 
  18   7   6       49.25       55.94     12.07 o 
  19   7   6        0.07       -6.09      8.39 o 
  20   7   6      110.39      118.17     12.46 o 
   0   8   6      183.30      105.76      6.20 o 
   1   8   6      164.55      166.43      5.07 o 
   2   8   6      964.67      966.54     11.92 o 
   3   8   6      165.26      166.99      4.85 o 
   4   8   6      804.04      806.71      9.74 o 
   5   8   6      431.65      398.29      6.54 o 
   6   8   6        0.02       -2.31      2.31 o 
   7   8   6      345.58      325.11      5.80 o 
   8   8   6        1.19       -0.52      2.81 o 
   9   8   6      700.00      672.59      9.99 o 
  10   8   6      703.50      729.29     12.75 o 
  11   8   6       33.99       46.39      6.98 o 
  12   8   6        5.77        9.22      6.61 o 
  13   8   6       11.01        0.68      6.26 o 
  14   8   6      206.57      190.67      9.76 o 
  15   8   6       19.15        4.71      6.82 o 
  16   8   6       12.64        3.08      6.54 o 
  17   8   6      234.87      230.06     10.52 o 
  18   8   6       22.26       11.88      7.71 o 
  19   8   6       11.11       29.23      8.50 o 
   1   9   6      162.45      148.51      4.85 o 
   2   9   6      118.80      166.80      5.41 o 
   3   9   6      189.97      180.14      5.20 o 
   4   9   6       52.53       55.42      3.55 o 
   5   9   6      125.00      141.70      4.30 o 
   6   9   6     1073.34     1084.86     12.19 o 
   7   9   6       89.66      101.57      3.96 o 
   8   9   6      392.10      467.46      8.70 o 
   9   9   6       25.33       25.73      4.63 o 
  10   9   6      217.11      193.28      8.00 o 
  11   9   6      577.99      630.55     15.82 o 
  12   9   6       32.71       23.00      6.85 o 
  13   9   6       65.75       59.92      7.75 o 
  14   9   6       38.61       31.25      7.27 o 
  15   9   6      267.92      262.75     11.41 o 
  16   9   6        4.05       -6.75      6.75 o 
  17   9   6       49.11       48.21      8.39 o 
  18   9   6       76.03       89.42      9.51 o 
  19   9   6        3.79       14.47      8.86 o 
   0  10   6       25.00       32.09      5.30 o 
   1  10   6      304.74      308.35      7.09 o 
   2  10   6      617.07      633.40     10.30 o 
   3  10   6       38.02       36.41      3.57 o 
   4  10   6      243.82      241.96      5.48 o 
   5  10   6       10.66       -1.91      2.62 o 
   6  10   6      506.48      497.66      8.11 o 
   7  10   6     1289.73     1349.04     15.41 o 
   8  10   6     2572.43     2603.81     28.41 o 
   9  10   6       92.08      101.67      6.62 o 
  10  10   6        1.66       -5.80      5.80 o 
  11  10   6       63.79       69.40      7.74 o 
  12  10   6      934.55      897.18     19.46 o 
  13  10   6      282.73      283.09     11.66 o 
  14  10   6       77.75       88.05      8.78 o 
  15  10   6      116.26      124.80      9.60 o 
  16  10   6       34.30       41.53      8.57 o 
  17  10   6        5.75       -5.50      8.00 o 
  18  10   6        4.30        3.69      8.48 o 
   1  11   6       40.82       61.83      4.04 o 
   2  11   6       65.84       48.43      4.33 o 
   3  11   6      243.59      237.50      6.28 o 
   4  11   6       37.33       24.96      3.37 o 
   5  11   6      152.01      140.63      4.94 o 
   6  11   6      261.15      264.92      6.61 o 
   7  11   6        1.82       -4.69      4.69 o 
   8  11   6       23.45        9.94      5.34 o 
   9  11   6       64.32       57.30      6.63 o 
  10  11   6      211.61      190.72      9.99 o 
  11  11   6        6.80        1.36      8.30 o 
  12  11   6       15.79       27.72      7.40 o 
  13  11   6       37.32       32.81      9.39 o 
  14  11   6        4.11       10.27      7.79 o 
  15  11   6        3.42       -0.60      7.88 o 
  16  11   6       18.94       22.75      8.35 o 
  17  11   6       79.41      110.65     15.84 o 
  18  11   6       12.27       14.15      9.97 o 
   0  12   6        1.56       -4.54      4.54 o 
   1  12   6      106.14      122.83      5.57 o 
   2  12   6       16.32       14.20      3.87 o 
   3  12   6     1869.51     1833.90     20.90 o 
   4  12   6       15.05        6.43      3.28 o 
   5  12   6       49.51       52.23      4.30 o 
   6  12   6       36.67       41.78      4.57 o 
   7  12   6        0.17       -5.02      5.02 o 
   8  12   6      228.83      216.13      7.91 o 
   9  12   6        2.03       -1.39      5.77 o 
  10  12   6      177.46      184.28      9.91 o 
  11  12   6       17.23        9.50      7.53 o 
  12  12   6      263.99      255.57     11.82 o 
  13  12   6      254.44      276.89     12.72 o 
  14  12   6        1.36        2.57      8.02 o 
  15  12   6       24.26       43.01      8.97 o 
  16  12   6      403.38      459.38     16.20 o 
  17  12   6        3.78        0.75      8.79 o 
   1  13   6      119.69      134.17      7.61 o 
   2  13   6     2285.04     2335.90     28.47 o 
   3  13   6       20.21       30.83      4.84 o 
   4  13   6      295.71      300.80      8.03 o 
   5  13   6        1.63        9.03      5.95 o 
   6  13   6      543.55      538.24     17.01 o 
   7  13   6      437.16      434.35     13.52 o 
   8  13   6      128.17      130.23      8.34 o 
   9  13   6      423.54      408.17     13.73 o 
  10  13   6      255.93      271.97     11.78 o 
  11  13   6        8.88       -3.00      7.23 o 
  12  13   6       18.13       18.57      8.09 o 
  13  13   6        3.16       15.81      7.92 o 
  14  13   6        0.44        2.86      8.20 o 
  15  13   6        0.12        6.51      8.63 o 
  16  13   6        7.43       25.04     10.02 o 
   0  14   6      459.34      441.04     21.23 o 
   1  14   6       24.32       28.20      7.39 o 
   2  14   6      254.02      258.55     11.22 o 
   3  14   6      436.36      396.29     15.16 o 
   4  14   6      181.19      162.89     11.95 o 
   5  14   6       49.79       38.10      9.17 o 
   6  14   6       87.82       88.10     11.79 o 
   7  14   6      123.69      122.11     11.18 o 
   8  14   6      106.53      107.12      8.96 o 
   9  14   6      109.04      132.39     10.74 o 
  10  14   6        8.69       11.63      8.54 o 
  11  14   6        0.95       -0.17      7.82 o 
  12  14   6        1.28       -0.55      8.18 o 
  13  14   6       53.48       52.62     11.92 o 
  14  14   6        3.12        4.75     11.87 o 
  15  14   6        0.02       -3.22     11.20 o 
   1  15   6       23.65        6.44      7.32 o 
   2  15   6     1308.89     1197.95     25.34 o 
   3  15   6       19.37       13.68      9.00 o 
   4  15   6      127.16      128.47     11.79 o 
   5  15   6      374.32      365.07     16.01 o 
   6  15   6       29.64       29.28      9.84 o 
   7  15   6       19.46       17.49      9.21 o 
   8  15   6      163.65      161.17     15.81 o 
   9  15   6        2.23       -6.13     11.21 o 
  10  15   6       41.13       18.39     17.01 o 
  11  15   6       63.67       75.98     14.30 o 
  12  15   6       69.24       73.57     14.12 o 
  13  15   6       19.70       17.46     13.26 o 
  14  15   6       10.44       18.34     12.92 o 
   0  16   6      174.54      177.86     15.62 o 
   1  16   6        2.73        7.99      9.12 o 
   2  16   6        0.49       -8.39      8.39 o 
   3  16   6       27.50       16.46      9.67 o 
   4  16   6        3.93        2.60      9.56 o 
   5  16   6      145.50      145.68     12.89 o 
   6  16   6        0.60        1.59      9.48 o 
   7  16   6        2.50       -3.07     11.10 o 
   8  16   6        0.03      -11.06     11.06 o 
   9  16   6       22.82       -0.06     12.67 o 
  10  16   6       13.01        4.88     12.91 o 
  11  16   6        0.97       -7.49     13.00 o 
  12  16   6      196.52      173.96     17.55 o 
  13  16   6       11.72       21.76     14.08 o 
   1  17   6        0.90      -10.45     11.63 o 
   2  17   6      203.67      204.96     14.42 o 
   3  17   6        7.27        5.52     10.40 o 
   4  17   6        4.54       12.59     10.65 o 
   5  17   6       99.48      119.44     20.40 o 
   6  17   6        0.15       -1.01     10.67 o 
   7  17   6       55.71       63.00     14.97 o 
   8  17   6      122.70      144.24     16.99 o 
   9  17   6       53.06       62.09     15.08 o 
  10  17   6       35.33       29.14     14.42 o 
  11  17   6        2.27        8.33     13.85 o 
   0  18   6       78.14       40.73     20.77 o 
   1  18   6        2.41        4.65     13.53 o 
   2  18   6       15.19       29.99     14.21 o 
   3  18   6      111.30      128.67     15.00 o 
   4  18   6        0.79        6.72     10.65 o 
   5  18   6       46.80       82.75     13.23 o 
   6  18   6      173.43      206.89     19.57 o 
   7  18   6       98.56      126.00     18.94 o 
   8  18   6        0.18      -12.11     13.92 o 
   9  18   6        4.58       -9.31     13.63 o 
   1  19   6        0.24        1.82     13.78 o 
   2  19   6       13.71       10.11     15.85 o 
   3  19   6        8.57        2.60     14.16 o 
   4  19   6       20.44       11.75     14.78 o 
   5  19   6        6.42       13.50     13.52 o 
   6  19   6        6.18       11.37     14.98 o 
   7  19   6      120.49      150.70     19.33 o 
   0  20   6      232.34      255.98     32.06 o 
   1  20   6        4.86       -3.20     15.51 o 
   2  20   6        9.30       17.81     15.38 o 
   3  20   6       20.96       23.97     19.02 o 
   1   1   7     1399.08     1320.83     11.92 o 
   2   1   7     2450.23     2488.30     20.22 o 
   3   1   7     2737.76     2789.12     24.81 o 
   4   1   7     3253.87     3246.34     27.36 o 
   5   1   7     2500.04     2496.45     20.51 o 
   6   1   7     5125.00     4981.59     39.44 o 
   7   1   7     9705.01     9743.14     71.84 o 
   8   1   7        2.31        6.51      1.88 o 
   9   1   7      731.64      708.67      8.39 o 
  10   1   7      911.79      934.26     11.48 o 
  11   1   7       39.43       25.75      3.22 o 
  12   1   7      359.58      337.43      6.92 o 
  13   1   7       56.33       45.27      4.91 o 
  14   1   7       73.78       78.28      6.22 o 
  15   1   7      153.69      172.40      7.72 o 
  16   1   7       50.03       40.26      6.04 o 
  17   1   7        9.45        9.20      5.79 o 
  18   1   7       15.87       -0.27      5.89 o 
  19   1   7       41.71       48.71      7.19 o 
  20   1   7       10.32        9.03      7.66 o 
  21   1   7        3.41        4.13      7.78 o 
   0   2   7     6306.11     6508.81     89.58 o 
   1   2   7      279.24      316.98      5.14 o 
   2   2   7      938.44      830.47      9.18 o 
   3   2   7      609.43      577.07      8.00 o 
   4   2   7    16312.25    16771.56    124.90 o 
   5   2   7     1212.18     1307.94     12.22 o 
   6   2   7      205.46      247.77      4.90 o 
   7   2   7     1845.87     1783.90     15.66 o 
   8   2   7      205.53      227.58      4.64 o 
   9   2   7      991.71      977.10     10.21 o 
  10   2   7      849.70      873.26     10.09 o 
  11   2   7     1264.19     1221.91     14.19 o 
  12   2   7        6.73        5.23      3.41 o 
  13   2   7      450.99      437.44      8.86 o 
  14   2   7      142.41      120.01      6.97 o 
  15   2   7       14.51        0.31      4.94 o 
  16   2   7      531.73      485.66     12.27 o 
  17   2   7       23.62       20.61      8.25 o 
  18   2   7       71.03       73.97      7.12 o 
  19   2   7       13.59        7.39     10.83 o 
  20   2   7      120.18      146.70      9.93 o 
  21   2   7        1.12        5.36      7.59 o 
   1   3   7      409.55      450.87      6.38 o 
   2   3   7      591.21      594.94      7.33 o 
   3   3   7      589.40      572.76      6.92 o 
   4   3   7    10378.89    11194.96     79.31 o 
   5   3   7      425.36      424.32      6.09 o 
   6   3   7      399.84      362.72      5.19 o 
   7   3   7      493.17      516.88      6.83 o 
   8   3   7      165.03      170.70      4.24 o 
   9   3   7      201.26      218.71      4.69 o 
  10   3   7     1142.69     1213.22     12.23 o 
  11   3   7      713.25      733.68     10.47 o 
  12   3   7     1469.45     1629.84     17.92 o 
  13   3   7       65.74       67.46      6.33 o 
  14   3   7      215.02      208.51      8.34 o 
  15   3   7       30.14       20.25      6.44 o 
  16   3   7       59.01       76.54      8.11 o 
  17   3   7      163.63      179.80      8.81 o 
  18   3   7       70.29       88.10      7.79 o 
  19   3   7       17.28       -2.97      6.86 o 
  20   3   7      178.88      217.45     11.44 o 
  21   3   7       51.69       45.76      8.45 o 
   0   4   7     1306.92     1337.12     20.93 o 
   1   4   7     1351.27     1519.21     16.11 o 
   2   4   7      535.06      707.98      8.43 o 
   3   4   7     2895.09     2796.99     24.40 o 
   4   4   7     2123.91     2303.67     20.06 o 
   5   4   7      149.12      131.33      3.39 o 
   6   4   7      330.65      284.65      5.78 o 
   7   4   7      139.29      106.05      3.37 o 
   8   4   7      267.82      280.30      5.78 o 
   9   4   7      140.91      111.22      4.04 o 
  10   4   7      309.78      298.40      5.92 o 
  11   4   7      431.40      440.98      7.69 o 
  12   4   7       93.49       87.46      5.02 o 
  13   4   7      314.95      321.32     10.85 o 
  14   4   7      332.33      337.23     10.23 o 
  15   4   7        1.36       -5.05      5.05 o 
  16   4   7       34.39       24.95      6.33 o 
  17   4   7       24.30       33.02      6.74 o 
  18   4   7       86.79       95.54      8.00 o 
  19   4   7       53.65       64.03      8.09 o 
  20   4   7       70.82      103.75      9.09 o 
  21   4   7        3.15       11.36     10.38 o 
   1   5   7     3178.74     3309.98     32.47 o 
   2   5   7     2634.91     2457.84     25.16 o 
   3   5   7     1272.04     1188.62     14.30 o 
   4   5   7     2335.56     2165.72     20.18 o 
   5   5   7      731.86      786.02      8.69 o 
   6   5   7     4603.24     4735.08     37.06 o 
   7   5   7        1.54        2.30      1.97 o 
   8   5   7      284.56      257.46      6.18 o 
   9   5   7     1299.27     1250.40     13.88 o 
  10   5   7       15.98       24.39      3.23 o 
  11   5   7      857.12      857.07     10.67 o 
  12   5   7       25.20       25.15      4.56 o 
  13   5   7       89.93       55.96      7.06 o 
  14   5   7      191.81      183.70      8.84 o 
  15   5   7      271.81      223.84      9.54 o 
  16   5   7        1.59       -5.50      5.88 o 
  17   5   7       88.63       65.39      7.45 o 
  18   5   7       54.31       52.75      8.33 o 
  19   5   7       43.96       59.71      8.19 o 
  20   5   7        0.10       -0.13      7.23 o 
   0   6   7     1313.31     1708.24     28.09 o 
   1   6   7     1843.48     1882.96     21.96 o 
   2   6   7       81.85       70.71      3.98 o 
   3   6   7     5398.67     5725.81     47.17 o 
   4   6   7     1054.50     1070.44     11.90 o 
   5   6   7      107.17       92.37      3.65 o 
   6   6   7     2073.40     2161.88     20.29 o 
   7   6   7        3.11        2.70      2.28 o 
   8   6   7       28.45        9.02      2.92 o 
   9   6   7     1102.05     1140.84     12.88 o 
  10   6   7      810.12      741.55     10.92 o 
  11   6   7      222.03      230.84      6.65 o 
  12   6   7      455.94      467.91     11.86 o 
  13   6   7       10.45        7.35      6.03 o 
  14   6   7       75.23       89.51      7.49 o 
  15   6   7       49.51       44.13      6.92 o 
  16   6   7        9.64        0.96      6.27 o 
  17   6   7       64.25       80.38      8.18 o 
  18   6   7        0.78       -6.75      6.75 o 
  19   6   7        6.87       13.07      7.61 o 
  20   6   7       18.65       22.28      8.15 o 
   1   7   7     2391.34     2330.65     25.83 o 
   2   7   7      907.17     1007.02     12.41 o 
   3   7   7     4329.56     4432.88     36.23 o 
   4   7   7       41.98       48.57      3.11 o 
   5   7   7      154.42      163.65      4.36 o 
   6   7   7        4.36        5.81      2.47 o 
   7   7   7        0.03       -2.23      2.47 o 
   8   7   7     1126.18     1159.82     13.71 o 
   9   7   7      828.18      804.71     11.32 o 
  10   7   7        8.96        5.29      3.75 o 
  11   7   7      379.65      362.36     10.11 o 
  12   7   7      591.36      524.00     13.94 o 
  13   7   7       88.85       68.98      7.33 o 
  14   7   7       45.19       27.16      6.67 o 
  15   7   7      239.07      209.35      9.99 o 
  16   7   7       80.33       69.09      7.93 o 
  17   7   7       45.28       47.34      7.90 o 
  18   7   7       18.83       11.15     11.19 o 
  19   7   7       46.29       47.68      8.86 o 
  20   7   7        0.06        0.77      8.64 o 
   0   8   7      222.89      303.66     10.45 o 
   1   8   7      981.36     1025.66     12.70 o 
   2   8   7      969.01      974.35     11.04 o 
   3   8   7      201.40      134.16      4.99 o 
   4   8   7      390.33      415.91      7.08 o 
   5   8   7      288.32      272.70      7.59 o 
   6   8   7      400.63      434.92      7.10 o 
   7   8   7       83.13       83.26      4.38 o 
   8   8   7     1107.94     1081.12     12.38 o 
   9   8   7      232.71      243.91      6.73 o 
  10   8   7      729.82      723.49     12.44 o 
  11   8   7     1030.47     1019.08     18.11 o 
  12   8   7      808.44      812.49     17.56 o 
  13   8   7      138.70      118.27      8.37 o 
  14   8   7       18.44       -1.31      6.54 o 
  15   8   7       61.41       47.49      7.59 o 
  16   8   7       14.19       23.08      7.18 o 
  17   8   7       11.77       -5.04      6.79 o 
  18   8   7        0.91       -1.51      8.04 o 
  19   8   7       15.68       19.38      8.88 o 
   1   9   7        0.40       -3.12      3.12 o 
   2   9   7      165.96      163.86      6.04 o 
   3   9   7      745.73      746.36      9.92 o 
   4   9   7       22.03       20.37      3.06 o 
   5   9   7       57.22       38.54      3.14 o 
   6   9   7     1355.36     1277.00     13.82 o 
   7   9   7        5.47        6.56      3.16 o 
   8   9   7       48.71       52.02      4.09 o 
   9   9   7       89.99       81.20      5.35 o 
  10   9   7      831.86      834.60     14.35 o 
  11   9   7      988.58      976.79     19.66 o 
  12   9   7       77.58       79.89      7.89 o 
  13   9   7      110.83      103.80      8.51 o 
  14   9   7       51.99       47.32      7.66 o 
  15   9   7        5.91        3.46      7.18 o 
  16   9   7       39.89       40.95      8.62 o 
  17   9   7       51.93       42.39      8.86 o 
  18   9   7       19.46       16.79      9.11 o 
  19   9   7       35.62       44.83     10.50 o 
   0  10   7       16.10       20.95      4.64 o 
   1  10   7      125.68       87.73      4.56 o 
   2  10   7      205.17      231.56      7.57 o 
   3  10   7      160.61      158.37      5.70 o 
   4  10   7      174.02      173.07      5.88 o 
   5  10   7       29.15       18.52      3.38 o 
   6  10   7     2698.59     2627.15     25.24 o 
   7  10   7      498.25      460.26      8.93 o 
   8  10   7      583.93      572.53     10.69 o 
   9  10   7       11.52       11.84      4.76 o 
  10  10   7       13.05        3.67      6.66 o 
  11  10   7      365.91      418.92     13.25 o 
  12  10   7        3.43        4.60      6.90 o 
  13  10   7       16.22       -4.66      6.85 o 
  14  10   7       65.60       56.73      8.39 o 
  15  10   7        1.95       -8.26      8.26 o 
  16  10   7       58.73       32.57      8.45 o 
  17  10   7       16.39       25.04      8.63 o 
  18  10   7        9.31        5.52      8.51 o 
   1  11   7        2.04       -2.04      3.34 o 
   2  11   7       37.28       36.83      4.38 o 
   3  11   7      495.90      445.71     10.72 o 
   4  11   7      344.58      335.34      7.36 o 
   5  11   7      804.46      747.69      9.93 o 
   6  11   7     2607.78     2698.36     25.46 o 
   7  11   7      167.65      194.78      6.43 o 
   8  11   7       71.37       62.16      5.23 o 
   9  11   7        2.11        7.52      5.42 o 
  10  11   7     2697.98     2754.61     51.08 o 
  11  11   7       22.37       22.50      7.46 o 
  12  11   7      108.04      109.59      9.45 o 
  13  11   7        0.85        0.91      7.45 o 
  14  11   7        2.39       -2.03      7.53 o 
  15  11   7       40.80       35.41      8.77 o 
  16  11   7       13.47       11.46      9.50 o 
  17  11   7        0.81       -4.61      8.52 o 
   0  12   7      501.40      538.87     14.99 o 
   1  12   7      166.66      160.07      5.68 o 
   2  12   7        9.43        3.03      3.68 o 
   3  12   7       35.11       26.12      4.33 o 
   4  12   7        0.37       -3.48      3.48 o 
   5  12   7      467.85      415.14      7.83 o 
   6  12   7        0.07       -3.26      3.77 o 
   7  12   7      229.83      240.90      9.15 o 
   8  12   7       63.72       79.55      8.10 o 
   9  12   7      174.46      209.87      9.79 o 
  10  12   7       79.17       93.75      8.73 o 
  11  12   7       37.16       42.66      8.09 o 
  12  12   7      154.04      136.05     10.02 o 
  13  12   7       14.36        5.95      8.52 o 
  14  12   7        4.02       11.31      8.37 o 
  15  12   7        9.23       25.56      8.81 o 
  16  12   7       36.71       22.49     11.20 o 
  17  12   7       15.40        0.56     13.81 o 
   1  13   7      471.97      456.65     11.25 o 
   2  13   7      304.57      344.15     12.08 o 
   3  13   7      280.96      271.40      7.76 o 
   4  13   7      227.30      243.23      7.58 o 
   5  13   7      181.19      196.60     10.76 o 
   6  13   7        4.49        2.32      5.48 o 
   7  13   7        0.47       -7.15      7.15 o 
   8  13   7      373.73      380.40     12.69 o 
   9  13   7      180.25      163.15     10.17 o 
  10  13   7       31.04       28.27      7.93 o 
  11  13   7       17.58       13.87      7.56 o 
  12  13   7       30.70       26.25      8.47 o 
  13  13   7       44.69       37.45      8.83 o 
  14  13   7       56.73       58.10     10.13 o 
  15  13   7       11.57       16.94     10.18 o 
  16  13   7       83.70       71.38     14.33 o 
   0  14   7     1179.66      962.87     23.92 o 
   1  14   7       50.61       70.69      7.18 o 
   2  14   7        3.17       -0.51      5.81 o 
   3  14   7      487.69      469.97     15.27 o 
   4  14   7        9.24        2.90      8.31 o 
   5  14   7        1.39       -8.06      8.06 o 
   6  14   7        0.02       -7.16      8.47 o 
   7  14   7      177.16      184.71     12.02 o 
   8  14   7      792.30      820.74     28.35 o 
   9  14   7       57.85       41.47      9.53 o 
  10  14   7       19.19        6.68      8.98 o 
  11  14   7        1.68        4.67      9.12 o 
  12  14   7       20.78       10.10      9.27 o 
  13  14   7        2.55        6.38     10.39 o 
  14  14   7       28.94       38.66     10.52 o 
  15  14   7       11.35       20.37     10.72 o 
   1  15   7        0.07       -3.26      7.20 o 
   2  15   7      120.25      118.05     12.50 o 
   3  15   7       93.01       71.06     10.52 o 
   4  15   7       61.40       43.15     12.05 o 
   5  15   7      102.28       97.14     11.24 o 
   6  15   7        3.57       -0.84      8.64 o 
   7  15   7        0.43       15.10      9.40 o 
   8  15   7       16.13        6.11     11.20 o 
   9  15   7        1.97       -2.02     11.30 o 
  10  15   7       34.84       47.28     13.89 o 
  11  15   7        0.82      -11.83     11.83 o 
  12  15   7       23.80       22.23     12.72 o 
  13  15   7        4.86       -9.07     12.20 o 
  14  15   7        1.30      -11.68     12.34 o 
   0  16   7       24.73        5.20     13.28 o 
   1  16   7       40.96       51.90     11.54 o 
   2  16   7        0.84       -3.33      8.87 o 
   3  16   7       84.98       84.64     11.53 o 
   4  16   7      114.59      108.02     12.00 o 
   5  16   7       91.60       73.36     11.51 o 
   6  16   7       20.58       15.29      9.99 o 
   7  16   7      152.01      174.30     14.70 o 
   8  16   7        0.60       -8.81     11.71 o 
   9  16   7       79.72       99.53     15.72 o 
  10  16   7       14.99        6.94     12.84 o 
  11  16   7       35.29       18.10     13.29 o 
  12  16   7       23.20       13.02     13.80 o 
   1  17   7        5.65        1.86     12.00 o 
   2  17   7       53.11       53.15     11.58 o 
   3  17   7       30.47       42.68     11.52 o 
   4  17   7       94.69      109.18     12.88 o 
   5  17   7        8.06       -2.96      9.96 o 
   6  17   7       45.06       78.40     12.57 o 
   7  17   7      147.17      220.25     20.13 o 
   8  17   7        9.33       18.10     17.39 o 
   9  17   7       26.00        9.61     13.58 o 
  10  17   7       85.99       89.35     16.52 o 
  11  17   7       29.28       23.50     14.46 o 
   0  18   7       95.84       53.09     21.82 o 
   1  18   7       50.13       59.51     14.65 o 
   2  18   7      142.91      162.11     17.90 o 
   3  18   7       11.02       22.47     12.33 o 
   4  18   7       58.14       77.09     12.98 o 
   5  18   7        1.47      -10.83     11.11 o 
   6  18   7        4.96        7.31     14.49 o 
   7  18   7      357.32      471.47     25.19 o 
   8  18   7        3.89        2.96     14.64 o 
   9  18   7        7.94      -16.24     16.24 o 
   1  19   7       75.96       92.57     17.16 o 
   2  19   7        0.03       20.83     15.15 o 
   3  19   7       42.84       65.53     15.83 o 
   4  19   7       54.06       93.37     21.78 o 
   5  19   7       31.40       31.38     18.02 o 
   6  19   7        4.42       30.12     15.81 o 
   0  20   7       56.10      104.03     37.82 o 
   1  20   7        0.03       16.38     18.82 o 
   0   0   8     8885.59     9297.71    168.32 o 
   1   0   8       57.10       42.79      3.39 o 
   2   0   8       27.10       32.54      3.42 o 
   3   0   8       13.66       19.23      3.50 o 
   4   0   8    10546.78    11172.68    132.93 o 
   5   0   8     2191.96     2521.31     31.49 o 
   6   0   8      913.76     1100.60     16.86 o 
   7   0   8     9583.78     9808.59     96.63 o 
   8   0   8       76.33       84.95      4.02 o 
   9   0   8     1378.37     1269.36     17.72 o 
  10   0   8      149.66      173.51      8.38 o 
  11   0   8        0.06       -4.21      4.21 o 
  12   0   8      253.97      260.71     11.40 o 
  13   0   8      730.25      738.98     18.59 o 
  14   0   8      363.47      355.46     13.50 o 
  15   0   8      389.22      354.23     15.43 o 
  16   0   8      809.57      834.21     23.28 o 
  17   0   8       16.87        6.93      8.31 o 
  18   0   8       34.43       22.12      9.15 o 
  19   0   8       33.53       34.74     10.46 o 
  20   0   8     1142.59     1202.82     35.89 o 
  21   0   8       35.79       70.61     13.52 o 
   1   1   8      350.18      396.21      6.17 o 
   2   1   8      815.88      818.75     13.21 o 
   3   1   8      502.52      485.78      7.10 o 
   4   1   8    16282.66    17101.52    132.23 o 
   5   1   8     8423.53     8392.28     64.50 o 
   6   1   8      124.07      127.07      3.66 o 
   7   1   8      370.61      313.63      5.21 o 
   8   1   8       55.96       72.51      3.22 o 
   9   1   8      860.70      897.40      9.58 o 
  10   1   8      339.73      327.48      6.21 o 
  11   1   8       29.18       23.23      3.48 o 
  12   1   8        2.50       -3.23      3.23 o 
  13   1   8        6.24       -2.44      4.54 o 
  14   1   8        5.91        0.08      4.64 o 
  15   1   8      389.99      364.73     10.92 o 
  16   1   8        3.17       -2.96      6.99 o 
  17   1   8        2.98       -3.38      5.56 o 
  18   1   8        0.54       -5.84      5.84 o 
  19   1   8        0.73       -3.29      6.63 o 
  20   1   8        2.53       -5.02      7.90 o 
  21   1   8       38.65       39.42      9.15 o 
   0   2   8      388.25      429.24      9.01 o 
   1   2   8       62.69       53.88      2.80 o 
   2   2   8     1194.99     1366.47     14.70 o 
   3   2   8     3364.36     3413.91     30.27 o 
   4   2   8     8177.90     8515.08     65.14 o 
   5   2   8      262.89      291.61      5.54 o 
   6   2   8      310.16      313.01      5.39 o 
   7   2   8     1822.95     2045.58     17.26 o 
   8   2   8       55.47       59.95      3.02 o 
   9   2   8        1.40        1.44      2.42 o 
  10   2   8      139.19      151.86      4.57 o 
  11   2   8     1884.61     1786.75     19.08 o 
  12   2   8     1391.21     1425.15     15.92 o 
  13   2   8       32.56       20.23      5.01 o 
  14   2   8      312.04      350.68      9.53 o 
  15   2   8       78.45       71.80      6.54 o 
  16   2   8      154.94      159.63      8.23 o 
  17   2   8       10.08        4.19      5.87 o 
  18   2   8       15.25        8.28      6.26 o 
  19   2   8       31.00       29.44      7.74 o 
  20   2   8       55.70       53.90      8.71 o 
  21   2   8        6.37       -8.44      8.44 o 
   1   3   8      380.17      469.03      9.22 o 
   2   3   8     2246.41     2143.69     19.49 o 
   3   3   8     1324.37     1370.76     13.71 o 
   4   3   8      140.61      152.16      4.59 o 
   5   3   8      694.73      722.21      8.30 o 
   6   3   8      225.31      209.70      4.53 o 
   7   3   8      792.41      836.04      8.69 o 
   8   3   8      454.79      479.79      6.92 o 
   9   3   8      618.46      606.67      8.12 o 
  10   3   8      769.83      814.41      9.72 o 
  11   3   8     2572.19     2457.26     23.65 o 
  12   3   8      404.71      421.72     10.92 o 
  13   3   8      235.78      239.14      8.09 o 
  14   3   8       12.49        6.36      4.97 o 
  15   3   8      121.30      133.90      7.69 o 
  16   3   8      247.02      252.30      9.67 o 
  17   3   8       13.41       20.99      6.30 o 
  18   3   8       11.89       -4.21      6.21 o 
  19   3   8        1.31       -2.69      7.12 o 
  20   3   8        6.92       11.35      7.84 o 
  21   3   8        0.00      -11.01     19.37 o 
   0   4   8     1304.64     1115.03     20.43 o 
   1   4   8     1522.92     1502.10     17.91 o 
   2   4   8      100.74      109.17      3.27 o 
   3   4   8      475.16      591.32      7.61 o 
   4   4   8      344.10      366.19      5.72 o 
   5   4   8       93.81      103.92      3.27 o 
   6   4   8       12.10       11.50      1.88 o 
   7   4   8      468.96      555.49      7.12 o 
   8   4   8      109.20      117.42      3.74 o 
   9   4   8        2.88       -2.55      2.55 o 
  10   4   8       31.75       30.17      3.33 o 
  11   4   8       95.39      103.69      4.23 o 
  12   4   8      439.01      458.09     10.30 o 
  13   4   8      259.50      221.27      8.37 o 
  14   4   8      169.50      175.93      8.30 o 
  15   4   8       61.39       67.01      6.78 o 
  16   4   8       75.20       81.96      7.20 o 
  17   4   8       11.24       19.29      6.74 o 
  18   4   8       21.76       19.23      7.13 o 
  19   4   8      113.53      122.67     11.81 o 
  20   4   8        3.53       -6.87      8.89 o 
   1   5   8     3890.93     3835.09     39.08 o 
   2   5   8     1291.50     1297.16     15.55 o 
   3   5   8      977.60     1060.93     13.52 o 
   4   5   8      360.23      379.31      7.15 o 
   5   5   8     1645.04     1570.38     18.34 o 
   6   5   8        2.39        0.46      2.05 o 
   7   5   8      210.49      204.05      4.45 o 
   8   5   8       79.72       65.01      3.33 o 
   9   5   8       32.05       31.60      3.25 o 
  10   5   8        5.46       -0.53      2.69 o 
  11   5   8      226.32      227.57      6.22 o 
  12   5   8       53.26       45.59      5.90 o 
  13   5   8       14.79       -0.53      5.60 o 
  14   5   8      382.83      332.13     12.01 o 
  15   5   8       23.20        8.98      6.28 o 
  16   5   8       80.42       65.79      7.56 o 
  17   5   8       23.10       24.59      7.43 o 
  18   5   8       82.84       88.62      8.67 o 
  19   5   8       18.69       36.07      8.15 o 
  20   5   8        2.11        1.77      7.65 o 
   0   6   8     2631.27     2628.03     40.19 o 
   1   6   8      409.06      463.84      9.43 o 
   2   6   8       30.04       21.21      3.55 o 
   3   6   8     5110.06     5195.97     49.35 o 
   4   6   8      925.12      979.90     12.17 o 
   5   6   8        2.57        9.43      2.72 o 
   6   6   8      520.91      531.25      8.45 o 
   7   6   8       82.42       85.28      3.76 o 
   8   6   8      134.09      162.88      5.07 o 
   9   6   8        1.31       -3.33      3.42 o 
  10   6   8     1880.01     1930.41     22.83 o 
  11   6   8      105.22       97.27      6.98 o 
  12   6   8       80.82       49.92      6.48 o 
  13   6   8      347.50      352.26     12.34 o 
  14   6   8        4.99        9.89      6.85 o 
  15   6   8       25.51        1.99      6.71 o 
  16   6   8        8.82       -6.48      6.48 o 
  17   6   8        1.56       -3.77      8.56 o 
  18   6   8        2.40        9.44      7.77 o 
  19   6   8       62.74       59.26      9.21 o 
  20   6   8       80.43      105.38     10.07 o 
   1   7   8     1892.11     1933.27     22.60 o 
   2   7   8      191.66      170.85      6.25 o 
   3   7   8      823.99      769.71     11.29 o 
   4   7   8      468.22      526.32      8.83 o 
   5   7   8        7.35        9.52      2.72 o 
   6   7   8       25.01       17.37      2.74 o 
   7   7   8      512.43      531.69      8.00 o 
   8   7   8      811.82      766.73     10.41 o 
   9   7   8       17.72        9.10      3.81 o 
  10   7   8        6.85        3.34      4.44 o 
  11   7   8      842.88      840.89     15.48 o 
  12   7   8       57.59       27.88      5.99 o 
  13   7   8      105.63      114.57      8.84 o 
  14   7   8       16.89       17.10      7.23 o 
  15   7   8       67.15       54.56      8.16 o 
  16   7   8        2.39       -1.42      6.71 o 
  17   7   8        7.51        4.28      7.20 o 
  18   7   8       42.67       40.06      8.93 o 
  19   7   8        5.08       -8.13      8.13 o 
   0   8   8       32.63       39.52      6.88 o 
   1   8   8        0.20       -3.47      3.47 o 
   2   8   8      202.48      223.30      6.47 o 
   3   8   8      164.23      154.08      5.41 o 
   4   8   8      177.30      167.41      5.98 o 
   5   8   8      328.20      294.37      6.05 o 
   6   8   8      977.12      959.36     12.47 o 
   7   8   8     1526.65     1506.30     15.64 o 
   8   8   8        1.51       -3.43      3.43 o 
   9   8   8      608.12      612.22     11.56 o 
  10   8   8      354.35      373.52      9.40 o 
  11   8   8       95.77      111.74      7.33 o 
  12   8   8      280.41      295.39     10.19 o 
  13   8   8       33.82       29.58      7.09 o 
  14   8   8        0.50       -6.40      6.40 o 
  15   8   8        5.77        2.33      7.49 o 
  16   8   8        0.22       -3.42      7.64 o 
  17   8   8       11.78        3.59      8.19 o 
  18   8   8        7.54        1.25      8.65 o 
  19   8   8       48.71       44.74      9.95 o 
   1   9   8      297.48      313.77      7.76 o 
   2   9   8      250.03      284.51      6.09 o 
   3   9   8      543.77      538.40      8.74 o 
   4   9   8       52.92       51.27      3.71 o 
   5   9   8       95.02       93.49      4.04 o 
   6   9   8       82.99      106.55      4.95 o 
   7   9   8      445.60      441.97      8.06 o 
   8   9   8     1309.78     1323.44     17.65 o 
   9   9   8       32.52       47.85      5.46 o 
  10   9   8     2092.23     1989.34     25.30 o 
  11   9   8        5.62        4.74      5.56 o 
  12   9   8        1.20       -3.43      6.64 o 
  13   9   8       88.92       99.73      8.56 o 
  14   9   8        1.94       -5.76      6.91 o 
  15   9   8       17.18        7.54      7.32 o 
  16   9   8      112.00      115.08     10.69 o 
  17   9   8        0.02        2.21      8.38 o 
  18   9   8       60.22       56.23     10.00 o 
   0  10   8       74.64       61.11      6.60 o 
   1  10   8      917.25      924.90     13.19 o 
   2  10   8       49.78       58.83      3.37 o 
   3  10   8      150.33      139.58      6.09 o 
   4  10   8       18.94       16.57      3.25 o 
   5  10   8     1574.91     1507.80     16.34 o 
   6  10   8       35.28       31.24      4.58 o 
   7  10   8      369.01      311.64      8.37 o 
   8  10   8      981.37      877.47     14.84 o 
   9  10   8        1.89       -2.44      4.67 o 
  10  10   8       85.58       83.59      6.80 o 
  11  10   8        1.50        3.19      6.78 o 
  12  10   8       12.54        5.19      7.92 o 
  13  10   8        5.84        7.25      7.15 o 
  14  10   8       41.30       29.21      8.08 o 
  15  10   8      202.11      212.15     11.58 o 
  16  10   8        2.92        6.53      8.15 o 
  17  10   8        2.21       -8.82      8.82 o 
  18  10   8        1.63        1.48     12.44 o 
   1  11   8        0.60       -2.50      3.05 o 
   2  11   8      202.05      181.72      6.21 o 
   3  11   8      533.99      552.13     10.43 o 
   4  11   8       19.56       15.99      3.58 o 
   5  11   8      115.99      113.85      5.80 o 
   6  11   8       71.36       68.65      4.99 o 
   7  11   8        6.88       -2.92      4.12 o 
   8  11   8      157.01      150.69      6.70 o 
   9  11   8       25.29       20.79      5.88 o 
  10  11   8      375.24      418.00     13.74 o 
  11  11   8       48.92       53.20      8.02 o 
  12  11   8       70.62       99.77      9.24 o 
  13  11   8        0.02       -4.97      7.34 o 
  14  11   8        0.22       -7.54      7.54 o 
  15  11   8        1.42        3.80      8.28 o 
  16  11   8       31.83       22.40     10.81 o 
  17  11   8       15.97       11.24      9.44 o 
   0  12   8      329.73      304.35     11.00 o 
   1  12   8        4.63       10.65      3.99 o 
   2  12   8       27.54       15.05      4.11 o 
   3  12   8      225.36      197.71      5.98 o 
   4  12   8       46.88       40.19      3.97 o 
   5  12   8        0.87       -4.12      4.12 o 
   6  12   8        0.16        0.94      4.41 o 
   7  12   8        3.26       -4.60      4.60 o 
   8  12   8       59.32       60.95      7.01 o 
   9  12   8      163.27      195.83     10.22 o 
  10  12   8      286.29      308.82     12.23 o 
  11  12   8       39.47       54.42      8.56 o 
  12  12   8        9.06       17.28      8.02 o 
  13  12   8       16.42       -2.25      8.06 o 
  14  12   8      238.00      256.03     13.43 o 
  15  12   8        4.03        0.66      9.74 o 
  16  12   8      177.63      208.13     13.96 o 
   1  13   8      101.87      120.42      7.14 o 
   2  13   8      673.47      647.16     13.43 o 
   3  13   8       55.01       44.99      4.86 o 
   4  13   8       19.62       32.84      4.73 o 
   5  13   8      108.71       89.35      6.26 o 
   6  13   8      308.26      377.24     11.99 o 
   7  13   8     1220.58     1301.60     20.04 o 
   8  13   8       56.54       66.35      7.01 o 
   9  13   8      185.03      171.79     12.25 o 
  10  13   8      152.77      151.86     22.82 o 
  11  13   8       47.18       62.28     11.31 o 
  12  13   8      240.96      248.66     15.20 o 
  13  13   8       58.68       61.84     11.60 o 
  14  13   8      133.60      122.95     13.72 o 
  15  13   8        0.08        1.98     10.92 o 
  16  13   8       77.37       54.54     13.84 o 
   0  14   8      603.00      553.81     18.81 o 
   1  14   8      740.61      816.59     15.68 o 
   2  14   8      288.21      241.78      9.97 o 
   3  14   8        0.12       -4.87      7.28 o 
   4  14   8       34.47       35.92      9.38 o 
   5  14   8       94.39       90.13      9.72 o 
   6  14   8       45.93       40.20      9.28 o 
   7  14   8        7.22        0.00      7.89 o 
   8  14   8        1.34       -8.35      8.35 o 
   9  14   8       45.38       50.63      9.93 o 
  10  14   8      142.85      134.47     12.21 o 
  11  14   8       12.48       -6.68      9.27 o 
  12  14   8       39.54       40.16     10.85 o 
  13  14   8       13.51       25.63     10.58 o 
  14  14   8        6.02        2.70     13.68 o 
  15  14   8       30.29        2.92     11.50 o 
   1  15   8       28.08       39.39      8.28 o 
   2  15   8      267.32      260.72     14.08 o 
   3  15   8      144.19      165.73     12.42 o 
   4  15   8       12.34       20.89      9.32 o 
   5  15   8      208.50      224.98     13.79 o 
   6  15   8       51.40       65.87     10.67 o 
   7  15   8       47.49       55.10     10.50 o 
   8  15   8      115.74      133.57     15.26 o 
   9  15   8       20.74       30.32     11.39 o 
  10  15   8       21.30       26.91     11.52 o 
  11  15   8      311.46      307.75     20.29 o 
  12  15   8        0.00       -5.76     11.16 o 
  13  15   8        0.21      -10.61     10.61 o 
   0  16   8      147.00      132.75     17.54 o 
   1  16   8       40.84       47.94     11.04 o 
   2  16   8       14.39        0.06      9.27 o 
   3  16   8        0.00        2.51      9.34 o 
   4  16   8        2.29       -4.71      9.49 o 
   5  16   8      256.75      288.09     15.81 o 
   6  16   8       58.57       85.78     11.87 o 
   7  16   8       18.89       34.78     13.44 o 
   8  16   8       68.34       61.79     14.27 o 
   9  16   8      156.47      174.89     19.61 o 
  10  16   8       42.00       78.29     24.69 o 
  11  16   8       27.55       11.16     13.79 o 
  12  16   8        2.38       -3.97     13.11 o 
   1  17   8        7.96       26.21     13.33 o 
   2  17   8      158.68      204.84     14.32 o 
   3  17   8       23.90       29.21     10.88 o 
   4  17   8       25.47       44.47     11.72 o 
   5  17   8       59.43       69.54     12.71 o 
   6  17   8       29.06       16.39     12.19 o 
   7  17   8        0.93        3.87     13.79 o 
   8  17   8        2.77       12.55     13.87 o 
   9  17   8        4.58       10.26     13.89 o 
  10  17   8       12.56       21.49     14.15 o 
   0  18   8       21.68       25.93     19.56 o 
   1  18   8       63.47       76.53     16.12 o 
   2  18   8        0.26       20.26     14.16 o 
   3  18   8      106.26       97.18     16.76 o 
   4  18   8        0.13      -10.86     10.86 o 
   5  18   8       55.07       70.76     13.56 o 
   6  18   8      132.12      173.98     18.98 o 
   7  18   8       24.05       30.89     15.94 o 
   8  18   8       20.15       -5.83     14.20 o 
   1  19   8       21.27       -2.91     14.34 o 
   2  19   8        1.17        9.66     14.71 o 
   3  19   8        1.94       18.86     15.22 o 
   4  19   8        1.60       -3.32     14.16 o 
   5  19   8       23.31       -8.36     26.87 o 
   6  19   8       18.59       19.58     16.43 o 
   1   1   9      665.02      527.04      8.29 o 
   2   1   9     2376.81     2491.58     25.59 o 
   3   1   9      216.13      192.33      4.88 o 
   4   1   9     1380.23     1536.58     15.39 o 
   5   1   9     1951.01     2284.95     20.91 o 
   6   1   9     1404.07     1613.71     15.03 o 
   7   1   9      250.02      289.35      6.30 o 
   8   1   9     3258.90     3348.58     25.74 o 
   9   1   9     1503.77     1411.93     13.38 o 
  10   1   9      178.12      166.72      4.88 o 
  11   1   9       34.09       13.72      3.75 o 
  12   1   9       11.72        0.25      4.24 o 
  13   1   9       49.33       48.51      5.61 o 
  14   1   9       94.56      103.38      6.52 o 
  15   1   9        0.59        4.76      5.18 o 
  16   1   9      105.27       93.95      7.45 o 
  17   1   9       28.97       18.41      6.54 o 
  18   1   9       77.17       99.23      8.19 o 
  19   1   9       51.29       60.81      8.43 o 
  20   1   9       25.17       20.96     10.65 o 
   0   2   9      519.82      436.78     18.74 o 
   1   2   9      770.53      780.17     11.17 o 
   2   2   9      928.74     1132.22     13.72 o 
   3   2   9     1545.86     1524.57     15.82 o 
   4   2   9       12.92       13.55      2.72 o 
   5   2   9       51.68       93.83      3.41 o 
   6   2   9       75.01       91.02      3.41 o 
   7   2   9       34.15       21.91      2.27 o 
   8   2   9      300.23      328.36      6.86 o 
   9   2   9      236.13      229.42      4.94 o 
  10   2   9     1904.90     1917.08     18.32 o 
  11   2   9       23.44       29.21      3.77 o 
  12   2   9     1102.49     1117.10     16.60 o 
  13   2   9      113.36      116.42      6.87 o 
  14   2   9      104.94       90.96      6.37 o 
  15   2   9      192.37      167.87      7.71 o 
  16   2   9      120.34      121.07      8.05 o 
  17   2   9       34.51       29.17      6.64 o 
  18   2   9      151.48      173.15      9.41 o 
  19   2   9        2.30       -6.99      6.99 o 
  20   2   9       76.68       78.29      9.81 o 
   1   3   9       46.45       78.15      4.15 o 
   2   3   9       22.80       16.88      3.02 o 
   3   3   9      504.57      551.07      7.94 o 
   4   3   9     3061.47     3252.15     28.32 o 
   5   3   9       61.86       64.23      2.85 o 
   6   3   9        5.11        4.22      2.02 o 
   7   3   9      307.71      314.27      5.96 o 
   8   3   9      652.59      688.72      8.30 o 
   9   3   9     1393.48     1355.00     16.76 o 
  10   3   9       79.07       87.92      4.13 o 
  11   3   9     1634.56     1681.44     22.74 o 
  12   3   9      444.50      406.79     10.80 o 
  13   3   9       52.83       48.16      7.99 o 
  14   3   9       28.78       13.29      5.22 o 
  15   3   9       15.59        8.62      5.88 o 
  16   3   9       19.41       24.94      6.49 o 
  17   3   9       50.51       56.24      7.20 o 
  18   3   9       87.81      100.28      8.36 o 
  19   3   9       24.24       22.41      7.93 o 
  20   3   9       40.91       61.50      9.17 o 
   0   4   9      195.83      224.71      9.54 o 
   1   4   9      111.63      145.82      4.48 o 
   2   4   9     3867.29     4121.08     35.95 o 
   3   4   9       23.28       19.88      2.50 o 
   4   4   9     1361.10     1252.56     13.56 o 
   5   4   9      109.69      105.76      3.48 o 
   6   4   9     1471.54     1532.19     14.18 o 
   7   4   9      224.53      188.15      4.23 o 
   8   4   9       21.41       18.84      2.59 o 
   9   4   9     1268.40     1293.29     14.62 o 
  10   4   9        7.86        8.04      3.23 o 
  11   4   9      993.09      982.21     14.14 o 
  12   4   9     2876.66     2893.67     36.99 o 
  13   4   9        8.32        9.40      5.60 o 
  14   4   9      411.29      419.76     12.89 o 
  15   4   9      154.68      138.42      8.13 o 
  16   4   9        5.01       -7.03      7.03 o 
  17   4   9        0.15       -1.46      6.56 o 
  18   4   9        5.60       14.30      7.40 o 
  19   4   9       46.68       54.31      8.97 o 
  20   4   9        1.00       -3.03      8.14 o 
   1   5   9      123.09      150.39      5.61 o 
   2   5   9     1518.86     1410.69     17.68 o 
   3   5   9     2088.34     2190.83     23.63 o 
   4   5   9       18.08       18.27      2.97 o 
   5   5   9       38.14       40.79      2.98 o 
   6   5   9       19.84       16.45      2.60 o 
   7   5   9     1474.90     1386.97     14.23 o 
   8   5   9      192.07      205.41      4.75 o 
   9   5   9       24.35       31.18      3.79 o 
  10   5   9       52.25       41.10      3.85 o 
  11   5   9     2210.74     2064.68     26.96 o 
  12   5   9     1326.73     1129.17     18.42 o 
  13   5   9        3.91        9.48      5.58 o 
  14   5   9      299.27      302.09     10.76 o 
  15   5   9      120.87      114.78      8.45 o 
  16   5   9       14.85       14.29      6.85 o 
  17   5   9        1.75       -1.10      7.19 o 
  18   5   9      150.71      194.30     11.34 o 
  19   5   9        1.77       -6.67      7.95 o 
  20   5   9       42.83       50.53      9.67 o 
   0   6   9     1220.21     1194.67     25.54 o 
   1   6   9        1.36       -2.76      3.38 o 
   2   6   9      218.83      233.17      6.96 o 
   3   6   9     7883.27     8340.60     80.19 o 
   4   6   9     1327.20     1260.42     15.34 o 
   5   6   9      115.54      116.58      4.32 o 
   6   6   9        0.17       -2.56      2.56 o 
   7   6   9     1584.98     1538.88     16.25 o 
   8   6   9       20.49       16.11      3.08 o 
   9   6   9      321.12      337.28      7.97 o 
  10   6   9       30.56       31.90      4.61 o 
  11   6   9       18.78        2.61      5.77 o 
  12   6   9      139.42      144.42      8.30 o 
  13   6   9      116.37       87.82      7.39 o 
  14   6   9      172.16      172.93      9.35 o 
  15   6   9       41.29       34.54      7.83 o 
  16   6   9        3.25       16.60      7.08 o 
  17   6   9        7.57       16.31      7.48 o 
  18   6   9       55.26       46.00      9.02 o 
  19   6   9       77.99       84.84     10.31 o 
   1   7   9       24.91       42.26      4.60 o 
   2   7   9      304.62      321.90      9.15 o 
   3   7   9      853.38      858.64     13.40 o 
   4   7   9      108.21      118.38      4.99 o 
   5   7   9      467.77      485.67      8.25 o 
   6   7   9       45.11       41.70      4.01 o 
   7   7   9     1147.46     1081.50     13.02 o 
   8   7   9       16.73       20.08      3.44 o 
   9   7   9     1214.45     1199.15     17.51 o 
  10   7   9     1654.95     1639.75     22.29 o 
  11   7   9      990.80      971.86     18.08 o 
  12   7   9      621.15      615.14     16.12 o 
  13   7   9       11.93       -3.46      6.04 o 
  14   7   9        0.62       -6.70      6.70 o 
  15   7   9      226.54      224.22     11.57 o 
  16   7   9       48.34       39.07      8.94 o 
  17   7   9        3.06       -8.74      8.74 o 
  18   7   9        0.14       -0.27      8.87 o 
  19   7   9       13.97       15.68      9.14 o 
   0   8   9       59.08       46.22      6.26 o 
   1   8   9     1363.96     1447.64     18.87 o 
   2   8   9      232.98      205.91      7.22 o 
   3   8   9      687.57      766.98     12.22 o 
   4   8   9        0.45       -2.37      3.63 o 
   5   8   9      586.08      659.50     10.29 o 
   6   8   9       54.01       46.92      4.37 o 
   7   8   9      223.80      179.00      5.64 o 
   8   8   9      156.26      156.25      5.40 o 
   9   8   9     1156.46     1206.53     16.87 o 
  10   8   9      244.31      213.12      8.58 o 
  11   8   9       71.84       75.44      7.28 o 
  12   8   9      266.94      258.82     10.08 o 
  13   8   9       16.77       12.44      6.70 o 
  14   8   9      358.27      332.58     18.91 o 
  15   8   9       82.95       93.81      9.80 o 
  16   8   9        5.55        1.09      7.91 o 
  17   8   9        6.92        0.83      8.43 o 
  18   8   9       10.21        4.17      8.62 o 
  19   8   9       85.91       94.26     12.49 o 
   1   9   9     1986.17     2023.47     24.56 o 
   2   9   9        3.62        9.04      3.65 o 
   3   9   9       44.03       51.61      4.79 o 
   4   9   9      331.99      347.92      9.08 o 
   5   9   9      585.95      554.13      9.46 o 
   6   9   9     4364.52     4463.62     43.59 o 
   7   9   9      577.55      557.82      9.78 o 
   8   9   9       11.91       12.44      4.86 o 
   9   9   9      171.25      167.19      7.13 o 
  10   9   9      111.88       92.81      7.12 o 
  11   9   9        7.40        4.30      5.92 o 
  12   9   9        8.03        1.58      5.73 o 
  13   9   9       15.77       10.83      7.92 o 
  14   9   9       48.26       47.05      9.05 o 
  15   9   9      161.72      165.89     11.41 o 
  16   9   9      109.28      118.72     10.94 o 
  17   9   9        4.02        3.10      8.74 o 
  18   9   9        0.97        2.52      9.08 o 
   0  10   9      492.46      515.42     14.19 o 
   1  10   9        1.59       -1.54      3.73 o 
   2  10   9      142.72      125.56      5.64 o 
   3  10   9      449.09      448.93      8.53 o 
   4  10   9       11.11       23.27      4.04 o 
   5  10   9       73.39       88.16      5.98 o 
   6  10   9     1525.16     1514.80     18.56 o 
   7  10   9      774.38      791.37     13.27 o 
   8  10   9       17.20       17.33      4.95 o 
   9  10   9     1077.52     1063.89     16.27 o 
  10  10   9      440.20      425.17     11.56 o 
  11  10   9       42.76       49.25      7.64 o 
  12  10   9      223.51      215.17     14.29 o 
  13  10   9      115.81      109.25      9.17 o 
  14  10   9       68.23       59.03      8.67 o 
  15  10   9       51.73       40.29      9.30 o 
  16  10   9        9.43       16.70      9.42 o 
  17  10   9       17.09       10.58      9.57 o 
  18  10   9        3.47       17.41     18.53 o 
   1  11   9       50.56       46.38      4.61 o 
   2  11   9        9.85        3.91      4.20 o 
   3  11   9       56.41       33.60      4.27 o 
   4  11   9        0.01       -3.53      3.53 o 
   5  11   9      108.78       78.58      4.60 o 
   6  11   9      778.83      772.19     12.95 o 
   7  11   9       30.09       24.04      5.00 o 
   8  11   9      492.23      471.39     10.84 o 
   9  11   9      179.75      208.28      9.08 o 
  10  11   9      824.93      816.73     17.61 o 
  11  11   9      124.63      131.52      9.75 o 
  12  11   9      177.56      204.87     11.13 o 
  13  11   9       76.60       81.20      9.12 o 
  14  11   9        5.30        1.49      7.75 o 
  15  11   9       26.41       15.58      9.36 o 
  16  11   9        0.64       -9.09      9.09 o 
  17  11   9      132.87      153.16     13.17 o 
   0  12   9      736.85      739.76     16.30 o 
   1  12   9       46.32       72.75      5.00 o 
   2  12   9      116.80      102.88      6.06 o 
   3  12   9      458.01      434.40     10.45 o 
   4  12   9       32.05       37.05      4.34 o 
   5  12   9      217.02      200.90      6.49 o 
   6  12   9      471.68      472.75     13.04 o 
   7  12   9       33.86       28.45      5.40 o 
   8  12   9       41.00       34.49      6.32 o 
   9  12   9       37.91       26.31      7.03 o 
  10  12   9      138.59      132.40      9.67 o 
  11  12   9      106.89      117.74     10.79 o 
  12  12   9       69.36       52.02     10.00 o 
  13  12   9        6.66        3.98      8.94 o 
  14  12   9       96.08      122.15     13.71 o 
  15  12   9       25.44       18.68     10.31 o 
  16  12   9       39.95       49.73     11.18 o 
   1  13   9       75.97      119.19      7.10 o 
   2  13   9      238.42      210.79      7.56 o 
   3  13   9       15.86        9.08      4.59 o 
   4  13   9       86.60       74.49      6.09 o 
   5  13   9      599.50      547.35     13.09 o 
   6  13   9        1.14       -3.31      5.97 o 
   7  13   9      156.17      157.31      8.98 o 
   8  13   9       21.54       10.13      7.71 o 
   9  13   9      404.18      408.61     15.79 o 
  10  13   9        1.10        4.61      8.96 o 
  11  13   9       18.91       27.18     10.58 o 
  12  13   9       25.61       34.77     11.17 o 
  13  13   9        6.09       -5.30     10.49 o 
  14  13   9       51.63       59.18     12.58 o 
  15  13   9       19.55       32.75     12.25 o 
   0  14   9     1607.02     1637.23     44.87 o 
   1  14   9       10.02       16.47      6.05 o 
   2  14   9       29.98        7.89      6.05 o 
   3  14   9        6.87       -0.88      7.29 o 
   4  14   9        8.73       -0.94      7.03 o 
   5  14   9       67.77       70.78      8.73 o 
   6  14   9      357.29      286.07     13.27 o 
   7  14   9        0.49       -3.08      7.98 o 
   8  14   9       71.71       49.18     11.76 o 
   9  14   9       24.12       12.97      9.31 o 
  10  14   9      208.60      207.49     13.44 o 
  11  14   9      153.37      173.36     13.09 o 
  12  14   9       17.91        5.87      9.86 o 
  13  14   9       34.84       49.11     11.23 o 
  14  14   9        3.38        3.65     10.30 o 
   1  15   9      114.45      134.45      9.61 o 
   2  15   9      221.89      222.17     11.96 o 
   3  15   9       33.15       32.42      8.51 o 
   4  15   9      484.97      475.88     18.83 o 
   5  15   9      133.46      127.54     12.09 o 
   6  15   9       15.68       13.25      9.04 o 
   7  15   9       16.19       23.54     10.13 o 
   8  15   9      162.13      174.73     17.14 o 
   9  15   9       14.66        1.26     10.54 o 
  10  15   9      130.23      139.41     14.60 o 
  11  15   9       90.90      113.00     14.35 o 
  12  15   9       11.95        8.68     11.95 o 
  13  15   9        5.43        5.57     11.68 o 
   0  16   9      161.45      182.83     27.40 o 
   1  16   9        0.36       -3.01      9.18 o 
   2  16   9       89.19       80.10     13.39 o 
   3  16   9        0.02       -9.21      9.21 o 
   4  16   9       16.48        2.14      9.77 o 
   5  16   9        7.34        5.77     10.86 o 
   6  16   9        2.44        1.47     10.19 o 
   7  16   9      521.47      574.28     34.66 o 
   8  16   9      157.90      189.64     18.23 o 
   9  16   9        6.48        6.80     13.76 o 
  10  16   9        0.05      -12.88     12.88 o 
  11  16   9        1.99       13.93     14.28 o 
  12  16   9       27.97       42.11     15.25 o 
   1  17   9       80.62       97.83     15.83 o 
   2  17   9       21.35       29.39     12.51 o 
   3  17   9        0.43        2.85     10.34 o 
   4  17   9       11.18      -10.28     10.28 o 
   5  17   9        6.24       -6.99     10.88 o 
   6  17   9        1.65       13.25     14.45 o 
   7  17   9       83.95      119.77     17.70 o 
   8  17   9      174.95      183.55     18.83 o 
   9  17   9      140.57      144.73     18.16 o 
  10  17   9        9.26       -0.68     14.06 o 
   0  18   9       83.37       79.33     29.13 o 
   1  18   9      322.57      336.01     22.00 o 
   2  18   9       82.06       68.75     15.51 o 
   3  18   9       20.32       14.58     14.26 o 
   4  18   9       11.59       15.84     13.49 o 
   5  18   9        0.56      -11.89     13.11 o 
   6  18   9       46.91       46.50     16.04 o 
   7  18   9       38.75       72.27     16.65 o 
   8  18   9      117.58      161.26     19.04 o 
   1  19   9       14.41       39.30     15.83 o 
   2  19   9       60.78       97.15     18.29 o 
   3  19   9        0.07        0.89     14.62 o 
   4  19   9      124.70      179.39     22.47 o 
   0   0  10    13019.54    13128.70    273.39 o 
   1   0  10      537.85      527.99     19.21 o 
   2   0  10      755.68      797.92     16.41 o 
   3   0  10      590.66      503.91     16.39 o 
   4   0  10      314.81      415.44     10.00 o 
   5   0  10     1135.43     1126.51     24.09 o 
   6   0  10       88.53      121.28      5.45 o 
   7   0  10      258.58      250.73      8.85 o 
   8   0  10      657.27      630.24     11.18 o 
   9   0  10      835.03      863.72     19.14 o 
  10   0  10      693.68      694.93     17.68 o 
  11   0  10      978.91     1106.28     19.49 o 
  12   0  10      886.12      813.94     20.11 o 
  13   0  10       21.13       21.65      7.42 o 
  14   0  10      211.12      164.80     10.75 o 
  15   0  10        6.92       -0.84      7.04 o 
  16   0  10       25.02       30.54      9.39 o 
  17   0  10      116.48      107.52     11.49 o 
  18   0  10       13.93       -2.25      9.83 o 
  19   0  10       51.04       59.41     13.15 o 
  20   0  10      826.54     1068.87     35.06 o 
   1   1  10       45.56       32.97      3.60 o 
   2   1  10      437.15      483.79      9.46 o 
   3   1  10       91.56      110.01      4.41 o 
   4   1  10     2699.50     2952.08     27.97 o 
   5   1  10      783.17      791.58     10.63 o 
   6   1  10       54.43       59.03      3.24 o 
   7   1  10     1560.26     1561.06     15.10 o 
   8   1  10      509.25      508.77      9.58 o 
   9   1  10      416.32      422.13      6.91 o 
  10   1  10        6.86        6.13      2.84 o 
  11   1  10      405.15      419.46      9.69 o 
  12   1  10      341.83      274.83      8.52 o 
  13   1  10        3.15       -0.13      4.80 o 
  14   1  10       20.47       15.57      5.40 o 
  15   1  10       21.39       22.28      5.66 o 
  16   1  10        1.41        5.29      5.98 o 
  17   1  10       14.19       15.05      6.59 o 
  18   1  10      161.32      166.70     11.60 o 
  19   1  10        2.75       12.58      8.28 o 
  20   1  10       42.04       46.52      9.76 o 
   0   2  10       70.21       57.94      6.03 o 
   1   2  10       12.89        9.45      3.17 o 
   2   2  10     1497.62     1472.44     18.87 o 
   3   2  10     4265.31     4277.42     42.14 o 
   4   2  10     3908.60     4096.28     37.89 o 
   5   2  10     4143.15     4371.48     35.78 o 
   6   2  10     1679.47     1654.24     15.16 o 
   7   2  10      878.28      858.51     10.05 o 
   8   2  10      698.52      683.84      8.58 o 
   9   2  10      201.77      196.42      5.05 o 
  10   2  10       50.62       42.39      4.70 o 
  11   2  10      997.94      999.29     15.72 o 
  12   2  10       31.72       16.60      5.44 o 
  13   2  10      206.95      189.73      7.78 o 
  14   2  10        3.16       -1.24      5.04 o 
  15   2  10        5.74        3.66      5.24 o 
  16   2  10        0.05       -1.05      6.07 o 
  17   2  10        0.61       -2.94      7.66 o 
  18   2  10        6.66        4.29      7.04 o 
  19   2  10       14.75       13.86      8.76 o 
  20   2  10        2.12       13.50      8.79 o 
   1   3  10       15.06       20.89      3.60 o 
   2   3  10     1275.46     1301.54     17.48 o 
   3   3  10      239.30      209.01      5.26 o 
   4   3  10       23.20       22.12      3.02 o 
   5   3  10      301.91      280.08      5.96 o 
   6   3  10     1231.55     1218.17     12.57 o 
   7   3  10      200.75      221.88      4.70 o 
   8   3  10       77.58       49.19      3.08 o 
   9   3  10     1032.65     1011.11     14.56 o 
  10   3  10     2834.37     2710.14     24.80 o 
  11   3  10      101.56      107.99      7.01 o 
  12   3  10       28.48       21.13      5.86 o 
  13   3  10        0.00       -5.17      5.17 o 
  14   3  10      114.35      125.36      7.25 o 
  15   3  10       28.81       18.79      5.77 o 
  16   3  10      125.27      113.78      8.12 o 
  17   3  10       86.46       98.37      8.29 o 
  18   3  10        8.03        0.27      7.64 o 
  19   3  10        0.00        0.64      7.63 o 
  20   3  10       67.71      107.02     15.80 o 
   0   4  10       53.06       47.78      6.21 o 
   1   4  10      325.41      302.57      6.76 o 
   2   4  10       44.23       36.65      3.30 o 
   3   4  10     1188.13     1208.83     13.91 o 
   4   4  10     1391.07     1376.59     14.85 o 
   5   4  10      467.31      463.85      7.12 o 
   6   4  10      830.55      755.55      9.63 o 
   7   4  10       62.58       71.57      3.45 o 
   8   4  10        0.79       -0.74      2.62 o 
   9   4  10       77.18       78.93      4.12 o 
  10   4  10       13.92        2.57      3.04 o 
  11   4  10      342.20      325.71     10.02 o 
  12   4  10      103.76      113.02      7.25 o 
  13   4  10      979.45      906.02     18.15 o 
  14   4  10       73.06       54.87      6.62 o 
  15   4  10       36.01       27.05      6.02 o 
  16   4  10        0.03       -6.03      6.03 o 
  17   4  10        0.38        0.67      6.64 o 
  18   4  10       11.04        6.29      7.81 o 
  19   4  10      172.73      189.67     11.87 o 
  20   4  10       12.83       -4.34      9.33 o 
   1   5  10     1287.70     1242.58     18.52 o 
   2   5  10       71.80       68.18      5.45 o 
   3   5  10      160.09      158.63      5.06 o 
   4   5  10       26.80       18.44      3.24 o 
   5   5  10        0.21       -1.74      2.70 o 
   6   5  10      715.53      768.22      9.96 o 
   7   5  10     1051.88     1072.07     12.77 o 
   8   5  10       38.39       47.43      3.53 o 
   9   5  10      734.89      789.31     10.93 o 
  10   5  10        0.80       -3.86      3.86 o 
  11   5  10     1132.73     1048.15     17.70 o 
  12   5  10      432.95      425.46     11.60 o 
  13   5  10      170.00      150.23      7.96 o 
  14   5  10      119.75      143.94      7.95 o 
  15   5  10        0.05        1.19      6.35 o 
  16   5  10      142.70      164.08      9.91 o 
  17   5  10        0.29       -6.29      7.11 o 
  18   5  10       16.74       23.52      8.53 o 
  19   5  10        6.64       15.98      8.83 o 
   0   6  10      564.95      526.33     16.29 o 
   1   6  10     1238.92     1323.06     18.60 o 
   2   6  10        4.46        0.13      3.81 o 
   3   6  10      103.08      113.04      5.83 o 
   4   6  10     1218.58     1275.76     16.45 o 
   5   6  10        0.15        1.92      3.19 o 
   6   6  10     1564.82     1647.60     17.56 o 
   7   6  10      790.71      771.15     11.20 o 
   8   6  10      151.34      172.47      5.66 o 
   9   6  10      142.04      130.09      5.67 o 
  10   6  10      968.23      957.93     18.51 o 
  11   6  10       13.25       -5.87      5.87 o 
  12   6  10      325.54      313.73     10.75 o 
  13   6  10      539.80      549.36     14.28 o 
  14   6  10       22.20       24.45      6.76 o 
  15   6  10       85.35       93.44      9.37 o 
  16   6  10        0.46       -6.94      6.94 o 
  17   6  10       18.79       25.10      7.93 o 
  18   6  10      109.98      131.95     11.06 o 
  19   6  10       40.58       49.05      9.85 o 
   1   7  10       28.94       34.99      4.69 o 
   2   7  10      329.07      385.61      9.77 o 
   3   7  10      604.81      579.81     11.66 o 
   4   7  10       20.38       12.59      3.88 o 
   5   7  10      111.41       82.53      4.78 o 
   6   7  10       31.50       27.07      3.39 o 
   7   7  10       54.97       39.89      4.45 o 
   8   7  10     2418.68     2447.99     23.91 o 
   9   7  10       46.63       48.43      5.77 o 
  10   7  10       60.42       58.69      6.42 o 
  11   7  10       20.85        1.35      6.17 o 
  12   7  10      136.47      139.46      8.29 o 
  13   7  10       50.20       45.77      7.18 o 
  14   7  10        0.01       -5.63      6.16 o 
  15   7  10       24.82       16.22      8.18 o 
  16   7  10        1.84       -5.45      7.82 o 
  17   7  10        9.94        8.44      8.71 o 
  18   7  10       25.94       31.37      9.41 o 
  19   7  10        0.34       -0.94     10.26 o 
   0   8  10      192.60      168.85      9.02 o 
   1   8  10       67.36       79.70      5.21 o 
   2   8  10       11.34        8.99      4.52 o 
   3   8  10      184.33      162.46      6.48 o 
   4   8  10      641.60      576.24     10.93 o 
   5   8  10      381.95      416.09      9.65 o 
   6   8  10     1219.37     1228.76     16.29 o 
   7   8  10       29.50       16.63      3.80 o 
   8   8  10      263.82      256.19      8.48 o 
   9   8  10       41.46       43.89      5.83 o 
  10   8  10        3.60       -5.78      5.78 o 
  11   8  10        3.40       -2.52      6.71 o 
  12   8  10        5.51        4.39      6.19 o 
  13   8  10       31.20       30.30      6.87 o 
  14   8  10       98.94      117.53     10.19 o 
  15   8  10        9.92       27.78      9.27 o 
  16   8  10       10.46        9.82      8.53 o 
  17   8  10      112.81      130.18     11.46 o 
  18   8  10       39.17       38.74     10.17 o 
   1   9  10       13.61       33.11      4.80 o 
   2   9  10      951.88      920.27     14.08 o 
   3   9  10        6.25        2.45      4.34 o 
   4   9  10     2516.28     2533.81     28.60 o 
   5   9  10      405.97      409.66      9.66 o 
   6   9  10      201.21      208.13      7.52 o 
   7   9  10     1535.62     1474.08     20.69 o 
   8   9  10      112.09      114.49      6.90 o 
   9   9  10      292.40      274.83      9.07 o 
  10   9  10      387.70      385.38     12.00 o 
  11   9  10      142.01      140.55      8.71 o 
  12   9  10      334.74      385.08     12.32 o 
  13   9  10        1.54        6.49      7.71 o 
  14   9  10       22.76       13.37      8.98 o 
  15   9  10        0.39        2.61      8.45 o 
  16   9  10        5.75       -8.34      8.34 o 
  17   9  10       43.44       49.33     10.42 o 
  18   9  10        0.73       -6.08     12.22 o 
   0  10  10      133.63      148.41      9.59 o 
   1  10  10       26.24       38.59      4.83 o 
   2  10  10       86.56       65.30      5.12 o 
   3  10  10       19.49       16.19      4.49 o 
   4  10  10      406.58      385.17     11.03 o 
   5  10  10      618.10      547.94     10.77 o 
   6  10  10       15.78        9.78      4.92 o 
   7  10  10      370.87      335.23      9.74 o 
   8  10  10      145.65      132.20      7.30 o 
   9  10  10        6.32       -3.77      5.62 o 
  10  10  10       33.24       19.37      6.74 o 
  11  10  10      188.88      202.41     11.04 o 
  12  10  10       53.67       55.13      8.69 o 
  13  10  10        8.66        8.97      8.35 o 
  14  10  10       43.74       32.03      9.41 o 
  15  10  10        5.05        2.90      8.77 o 
  16  10  10        5.81        2.37      9.01 o 
  17  10  10        0.58       -5.81      9.33 o 
   1  11  10      200.28      171.47      6.67 o 
   2  11  10        6.74        1.61      4.31 o 
   3  11  10      318.32      290.86      8.53 o 
   4  11  10       26.84       17.26      5.01 o 
   5  11  10       29.86       27.25      4.77 o 
   6  11  10        0.38       -2.75      5.06 o 
   7  11  10      281.33      286.34      8.56 o 
   8  11  10      428.20      443.98     10.56 o 
   9  11  10       65.81       83.16      7.83 o 
  10  11  10       83.34       83.47      8.21 o 
  11  11  10       15.07       31.99      8.43 o 
  12  11  10       13.64       23.10      9.06 o 
  13  11  10       23.33       23.58      9.79 o 
  14  11  10       29.52       23.52      9.91 o 
  15  11  10       88.87      102.59     11.72 o 
  16  11  10      129.30      175.17     13.38 o 
   0  12  10      509.53      393.52     14.34 o 
   1  12  10      103.96      105.22      6.08 o 
   2  12  10        6.81       -3.22      4.51 o 
   3  12  10       45.94       56.89      5.76 o 
   4  12  10      198.28      234.22      8.08 o 
   5  12  10      334.23      336.32      9.11 o 
   6  12  10        0.77       -2.62      5.44 o 
   7  12  10      135.88      133.98     10.21 o 
   8  12  10       16.17       13.81      6.71 o 
   9  12  10       82.84       73.36      9.11 o 
  10  12  10        1.83        1.91      8.01 o 
  11  12  10       63.03       69.07     12.65 o 
  12  12  10       31.15       32.22     10.61 o 
  13  12  10       81.17       89.88     11.31 o 
  14  12  10      110.94      113.47     12.40 o 
  15  12  10        0.43       -9.64      9.64 o 
  16  12  10        0.83      -10.60     11.89 o 
   1  13  10        0.96        0.00      5.15 o 
   2  13  10        0.01        3.90      4.98 o 
   3  13  10        4.75       -5.11      5.11 o 
   4  13  10        8.02       -1.38      5.11 o 
   5  13  10       15.81       11.27      5.91 o 
   6  13  10      322.39      353.57     11.77 o 
   7  13  10      183.81      177.51     12.78 o 
   8  13  10      148.37      143.38     10.38 o 
   9  13  10        2.54        3.39      8.66 o 
  10  13  10       91.50       86.87     10.80 o 
  11  13  10        4.51        5.13     10.15 o 
  12  13  10      159.22      174.95     14.51 o 
  13  13  10       41.01       62.57     12.76 o 
  14  13  10      116.08      125.36     15.77 o 
  15  13  10       13.49       24.25     12.73 o 
   0  14  10       70.76       46.47      9.54 o 
   1  14  10      449.28      439.45     12.15 o 
   2  14  10        0.94       -7.27      7.27 o 
   3  14  10       22.07       26.91      7.54 o 
   4  14  10        5.08       -5.82      6.99 o 
   5  14  10        2.75        1.05      7.21 o 
   6  14  10       43.03       45.98      8.74 o 
   7  14  10       21.62       29.84      8.21 o 
   8  14  10      105.23       90.01     12.54 o 
   9  14  10       13.32       31.86     12.51 o 
  10  14  10       28.40       36.21     12.68 o 
  11  14  10        1.49       -0.42     11.16 o 
  12  14  10        0.80       -1.70     14.89 o 
  13  14  10       35.73       32.07     19.42 o 
  14  14  10        2.76        5.30     12.99 o 
   1  15  10       96.09      113.87     10.15 o 
   2  15  10      178.05      150.09     10.96 o 
   3  15  10       59.68       52.57      9.30 o 
   4  15  10        2.59       -7.80      7.80 o 
   5  15  10      106.35      113.00     10.13 o 
   6  15  10       32.57       39.70      9.79 o 
   7  15  10       52.56       75.98     12.69 o 
   8  15  10       29.57       28.59     11.33 o 
   9  15  10       13.85        7.72     10.82 o 
  10  15  10       23.27       16.27     11.75 o 
  11  15  10      281.90      348.47     19.36 o 
  12  15  10        5.07      -10.34     12.79 o 
   0  16  10      260.75      224.13     25.01 o 
   1  16  10      140.18      133.28     13.97 o 
   2  16  10        0.66        0.37      9.81 o 
   3  16  10        7.93       22.78     10.01 o 
   4  16  10        7.02       18.41     10.16 o 
   5  16  10        1.02        2.22     10.14 o 
   6  16  10       12.61       -1.14     11.20 o 
   7  16  10       55.52       82.01     15.26 o 
   8  16  10        8.67       30.78     13.92 o 
   9  16  10      104.42      105.24     14.50 o 
  10  16  10        4.93       28.18     12.66 o 
  11  16  10        1.96        6.35     12.74 o 
   1  17  10        0.58       -0.73     12.92 o 
   2  17  10       16.85       41.22     14.41 o 
   3  17  10        1.36       -0.26     11.16 o 
   4  17  10        0.21       10.22     11.04 o 
   5  17  10        6.25       -2.45     10.47 o 
   6  17  10        3.41       20.46     14.24 o 
   7  17  10      117.69      121.62     17.62 o 
   8  17  10      168.06      214.42     20.04 o 
   9  17  10        0.40       -6.76     14.15 o 
   0  18  10       30.89       19.41     37.88 o 
   1  18  10       66.26       77.95     16.52 o 
   2  18  10       20.70       19.27     14.55 o 
   3  18  10      107.56      109.39     17.10 o 
   4  18  10        0.52      -11.32     14.23 o 
   5  18  10        0.97       -4.05     14.31 o 
   6  18  10        4.49      -12.09     13.85 o 
   7  18  10       35.31       51.94     16.87 o 
   1  19  10       32.47       53.10     16.69 o 
   2  19  10       18.21       28.23     16.01 o 
   3  19  10       13.06       16.06     15.49 o 
   1   1  11        0.09       -0.44      3.18 o 
   2   1  11     6369.58     6424.71     70.20 o 
   3   1  11      272.79      297.84      8.19 o 
   4   1  11     1716.07     1827.00     21.46 o 
   5   1  11      223.62      260.68      6.03 o 
   6   1  11      749.31      740.79      9.65 o 
   7   1  11       22.51       22.27      2.74 o 
   8   1  11       22.91       17.81      2.92 o 
   9   1  11      216.84      190.04      4.98 o 
  10   1  11        3.71        1.16      3.06 o 
  11   1  11       95.49       92.39      6.64 o 
  12   1  11      820.79      734.56     13.89 o 
  13   1  11       78.15       72.90      6.32 o 
  14   1  11      126.82      115.50      7.17 o 
  15   1  11       32.82       31.57      6.14 o 
  16   1  11       34.53       27.64      6.18 o 
  17   1  11       52.70       66.07      7.91 o 
  18   1  11      143.82      160.46      9.97 o 
  19   1  11       42.80       45.34      9.54 o 
  20   1  11        1.05       -8.62      8.62 o 
   0   2  11     2118.55     2469.47     43.29 o 
   1   2  11       20.05       15.07      3.72 o 
   2   2  11      609.83      654.60     12.11 o 
   3   2  11       66.97       50.46      4.80 o 
   4   2  11       24.63       40.15      4.33 o 
   5   2  11       94.69      100.06      4.59 o 
   6   2  11      414.02      412.86      7.11 o 
   7   2  11       67.83       55.38      3.65 o 
   8   2  11      118.64      109.48      3.89 o 
   9   2  11      843.38      850.69      9.65 o 
  10   2  11      958.95     1007.07     11.85 o 
  11   2  11      166.65      129.21      7.22 o 
  12   2  11       17.05        4.74      5.45 o 
  13   2  11      165.63      159.66      8.44 o 
  14   2  11      117.24       94.05      7.96 o 
  15   2  11       20.48       23.74      6.04 o 
  16   2  11      151.63      168.04      8.53 o 
  17   2  11      111.89      130.75      9.10 o 
  18   2  11      135.04      128.27      9.64 o 
  19   2  11        8.10        0.08      8.47 o 
  20   2  11        4.06        4.14      9.75 o 
   1   3  11      409.59      409.38      9.64 o 
   2   3  11      148.49      135.30      5.91 o 
   3   3  11        4.51        5.35      4.67 o 
   4   3  11      365.53      314.41      7.18 o 
   5   3  11      985.11      991.08     12.30 o 
   6   3  11     1017.69     1082.07     12.19 o 
   7   3  11      947.44      948.77     11.08 o 
   8   3  11      160.81      174.75      5.70 o 
   9   3  11      209.02      219.94      5.46 o 
  10   3  11     1467.11     1359.19     18.94 o 
  11   3  11     1772.45     1639.85     23.44 o 
  12   3  11      230.90      219.01      8.79 o 
  13   3  11      575.33      559.46     16.38 o 
  14   3  11      145.35      161.04      8.02 o 
  15   3  11        5.76       10.78      8.49 o 
  16   3  11       48.49       44.69      8.22 o 
  17   3  11       19.27       23.41      7.28 o 
  18   3  11        7.57        2.15      7.50 o 
  19   3  11       32.93       44.14      9.57 o 
  20   3  11       15.45       40.74     23.22 o 
   0   4  11      608.56      723.57     18.69 o 
   1   4  11      691.29      645.93     12.32 o 
   2   4  11       15.65       10.12      3.06 o 
   3   4  11      380.49      468.15      9.57 o 
   4   4  11     1539.65     1507.93     16.81 o 
   5   4  11      215.63      190.86      5.07 o 
   6   4  11      931.64      908.81     11.01 o 
   7   4  11       51.20       54.72      3.44 o 
   8   4  11     2103.01     2131.97     19.65 o 
   9   4  11     1134.78     1129.78     16.95 o 
  10   4  11      140.02      144.27      6.86 o 
  11   4  11      922.63      902.03     16.53 o 
  12   4  11      192.35      222.92      8.90 o 
  13   4  11      422.79      443.93     12.25 o 
  14   4  11      103.47       78.89      7.21 o 
  15   4  11      193.72      206.88      8.85 o 
  16   4  11        9.98       10.57      6.16 o 
  17   4  11        3.11       -0.89      6.84 o 
  18   4  11        3.10       -3.70      7.53 o 
  19   4  11        5.58       -3.33      8.59 o 
   1   5  11      244.74      260.38      8.74 o 
   2   5  11      607.60      616.70     11.72 o 
   3   5  11     1041.68     1124.64     15.25 o 
   4   5  11      670.58      694.74     11.33 o 
   5   5  11     2978.45     3051.87     30.20 o 
   6   5  11        0.02       -0.84      3.11 o 
   7   5  11      338.47      347.10      6.97 o 
   8   5  11     1427.70     1433.99     15.50 o 
   9   5  11     1101.26     1050.11     14.40 o 
  10   5  11       16.25       11.66      5.22 o 
  11   5  11     1393.72     1351.66     20.94 o 
  12   5  11       73.59       55.52      6.91 o 
  13   5  11       65.20       65.20      6.96 o 
  14   5  11      105.45      100.01      7.77 o 
  15   5  11       46.73       49.08      7.08 o 
  16   5  11      112.33      108.44      9.39 o 
  17   5  11        0.06        0.74      7.42 o 
  18   5  11       45.84       66.32     11.75 o 
  19   5  11       23.64       28.56     10.09 o 
   0   6  11      797.71      913.00     33.07 o 
   1   6  11       70.10       59.09      5.08 o 
   2   6  11      397.86      425.73     10.07 o 
   3   6  11     2160.26     2153.48     26.98 o 
   4   6  11     1861.92     1769.28     23.34 o 
   5   6  11     1133.54     1142.45     15.69 o 
   6   6  11       59.59       69.87      4.95 o 
   7   6  11      635.41      622.48     12.29 o 
   8   6  11      661.64      653.80     10.27 o 
   9   6  11      577.69      581.73     12.18 o 
  10   6  11       25.05       21.44      6.26 o 
  11   6  11       64.46       65.50      7.20 o 
  12   6  11      365.02      355.21     11.54 o 
  13   6  11       27.86       41.90      7.08 o 
  14   6  11      347.51      350.85     12.05 o 
  15   6  11      136.51      137.92      9.35 o 
  16   6  11        1.68       -0.63      7.94 o 
  17   6  11       76.47       96.31     10.42 o 
  18   6  11       48.16       54.82     10.03 o 
  19   6  11       48.61       58.66     11.41 o 
   1   7  11      303.53      331.87      9.20 o 
   2   7  11     1564.50     1649.79     22.48 o 
   3   7  11      506.75      502.56     11.27 o 
   4   7  11      972.68      926.33     14.74 o 
   5   7  11       20.86       13.12      4.45 o 
   6   7  11       60.84       66.56      4.76 o 
   7   7  11      274.73      249.32      8.01 o 
   8   7  11      475.87      405.07     13.95 o 
   9   7  11     1206.15     1184.25     18.42 o 
  10   7  11      409.79      374.02     11.74 o 
  11   7  11      287.04      268.87     10.37 o 
  12   7  11      117.60      100.93     10.23 o 
  13   7  11       70.94       64.59      7.53 o 
  14   7  11        0.50       -1.04      6.58 o 
  15   7  11        2.32       -0.46      7.50 o 
  16   7  11        0.26       -7.97      7.97 o 
  17   7  11       19.78       11.70      9.10 o 
  18   7  11        4.28        0.65      9.14 o 
   0   8  11      426.66      420.00     14.14 o 
   1   8  11      446.46      474.61     10.37 o 
   2   8  11     1155.51     1152.12     18.14 o 
   3   8  11       65.88       84.92      6.14 o 
   4   8  11      258.92      265.81      8.11 o 
   5   8  11     1590.47     1534.20     19.99 o 
   6   8  11      428.88      455.25      9.80 o 
   7   8  11      645.08      644.18     16.94 o 
   8   8  11      832.25      794.52     14.56 o 
   9   8  11       47.83       23.42      7.15 o 
  10   8  11      131.41      116.40     10.85 o 
  11   8  11        3.14        5.89      6.26 o 
  12   8  11      222.00      237.86     10.18 o 
  13   8  11       21.98       17.77      7.06 o 
  14   8  11       81.70       85.86      8.81 o 
  15   8  11      107.20       96.48     10.34 o 
  16   8  11        7.14        3.63      9.41 o 
  17   8  11        4.42        4.17      9.23 o 
  18   8  11       27.96       44.46     10.65 o 
   1   9  11        0.78       -0.97      4.37 o 
   2   9  11        8.14        1.47      4.52 o 
   3   9  11       11.98        2.19      5.48 o 
   4   9  11      697.38      680.26     12.82 o 
   5   9  11     1276.68     1269.46     18.88 o 
   6   9  11       54.04       33.83      5.06 o 
   7   9  11      836.61      861.75     15.55 o 
   8   9  11        1.46        2.11      5.30 o 
   9   9  11      227.98      211.75      8.98 o 
  10   9  11        1.30       -5.99      6.13 o 
  11   9  11        0.38       -6.34      6.34 o 
  12   9  11       37.46       45.68      7.61 o 
  13   9  11       33.69       37.42      8.55 o 
  14   9  11       21.36       25.24      8.95 o 
  15   9  11       67.62       75.79     10.52 o 
  16   9  11       42.13       53.54     10.44 o 
  17   9  11        8.74       -9.60      9.60 o 
   0  10  11      105.12      113.16     11.56 o 
   1  10  11      140.75      146.04      7.05 o 
   2  10  11      247.40      253.71      7.63 o 
   3  10  11      700.92      674.87     12.07 o 
   4  10  11     1037.92      917.48     15.23 o 
   5  10  11       13.85       11.98      5.03 o 
   6  10  11       70.55       50.07      6.07 o 
   7  10  11        3.98        8.12      5.55 o 
   8  10  11       60.30       46.29      6.24 o 
   9  10  11       81.10       70.04      7.55 o 
  10  10  11      166.09      146.72      9.25 o 
  11  10  11       66.28       67.23      8.84 o 
  12  10  11      107.49      102.52      9.59 o 
  13  10  11       74.03       74.95      9.37 o 
  14  10  11       13.62       -1.11      8.50 o 
  15  10  11        9.20        2.63      9.09 o 
  16  10  11        8.08       -9.21      9.21 o 
  17  10  11        0.07      -10.66     10.66 o 
   1  11  11       84.55       65.80      5.56 o 
   2  11  11      141.06      112.91      6.83 o 
   3  11  11       22.82       14.27      4.87 o 
   4  11  11        3.66       -4.69      4.69 o 
   5  11  11      123.63      104.37      6.82 o 
   6  11  11       28.06       21.25      5.74 o 
   7  11  11        1.66       -5.35      5.35 o 
   8  11  11       17.48        1.76      5.80 o 
   9  11  11       20.18        7.65      7.69 o 
  10  11  11      151.62      129.39     10.37 o 
  11  11  11       53.20       67.46      9.37 o 
  12  11  11      132.19      129.08     10.66 o 
  13  11  11       47.61       48.21     10.23 o 
  14  11  11       24.65       38.19     10.24 o 
  15  11  11        0.24        9.68      9.95 o 
  16  11  11        9.98        5.07     10.50 o 
   0  12  11      571.96      515.77     14.68 o 
   1  12  11       17.99       11.89      4.75 o 
   2  12  11      212.30      175.16      7.71 o 
   3  12  11       59.07       64.40      6.08 o 
   4  12  11      214.73      176.33      8.45 o 
   5  12  11        4.61        0.57      4.98 o 
   6  12  11      878.50      916.02     16.55 o 
   7  12  11       20.53       12.72      6.86 o 
   8  12  11       84.07       52.54      9.35 o 
   9  12  11       24.72       12.36      8.32 o 
  10  12  11       27.33       32.94      8.89 o 
  11  12  11        5.88        9.74      9.13 o 
  12  12  11        0.51       -2.91      9.38 o 
  13  12  11       85.26       88.96     11.85 o 
  14  12  11       48.75       45.07     11.38 o 
  15  12  11       13.69       33.13     11.16 o 
   1  13  11      148.69      145.26      7.74 o 
   2  13  11      516.55      469.66     11.08 o 
   3  13  11       53.60       53.75      6.65 o 
   4  13  11       91.52       87.07      6.98 o 
   5  13  11      485.55      486.85     12.38 o 
   6  13  11       73.04       59.31      7.84 o 
   7  13  11       69.74       64.94      8.01 o 
   8  13  11       46.26       33.36      8.82 o 
   9  13  11       69.19       46.57      9.44 o 
  10  13  11       90.19       91.09     10.26 o 
  11  13  11       29.77       22.28     10.91 o 
  12  13  11       86.66      123.73     13.81 o 
  13  13  11       18.49       40.13     13.55 o 
  14  13  11       84.03      129.81     14.60 o 
   0  14  11      556.57      615.17     20.79 o 
   1  14  11       14.68       13.46      6.71 o 
   2  14  11        8.17       -6.14      6.14 o 
   3  14  11      245.99      248.46     13.44 o 
   4  14  11       24.50       12.76      7.66 o 
   5  14  11        7.19       -7.16      7.16 o 
   6  14  11       19.20       10.91      7.99 o 
   7  14  11      209.51      195.09     13.25 o 
   8  14  11       13.60       -2.82     10.18 o 
   9  14  11       14.79       23.97     12.60 o 
  10  14  11       32.99       51.33     14.23 o 
  11  14  11      291.78      341.35     20.71 o 
  12  14  11       33.57       39.54     13.80 o 
  13  14  11        1.72        4.04     12.06 o 
   1  15  11        6.60       -7.46      7.78 o 
   2  15  11      118.32      124.03     13.41 o 
   3  15  11       17.75       11.35      8.66 o 
   4  15  11      108.42      102.74     10.06 o 
   5  15  11        8.80        5.76      8.04 o 
   6  15  11       14.81       41.20      9.34 o 
   7  15  11       37.55       18.36     11.63 o 
   8  15  11       55.91       46.77     12.67 o 
   9  15  11       12.22       20.57     11.80 o 
  10  15  11       36.32       18.54     12.43 o 
  11  15  11      288.00      307.85     21.60 o 
  12  15  11        1.11      -11.83     11.83 o 
   0  16  11       46.20       44.32     27.73 o 
   1  16  11       14.37       20.19     12.56 o 
   2  16  11       33.49       46.44     11.13 o 
   3  16  11       64.93       47.63     11.19 o 
   4  16  11       11.13        0.76      9.05 o 
   5  16  11       49.59       49.32     11.56 o 
   6  16  11        1.72      -11.28     11.28 o 
   7  16  11      237.07      238.95     17.66 o 
   8  16  11       14.47       -2.51     12.36 o 
   9  16  11       62.73      109.00     15.20 o 
  10  16  11       48.48       56.04     13.97 o 
   1  17  11       70.18       79.04     17.18 o 
   2  17  11       50.81       57.64     15.39 o 
   3  17  11        0.02        2.50     11.24 o 
   4  17  11       28.29       32.22     11.81 o 
   5  17  11       10.79       35.96     14.09 o 
   6  17  11       22.21       53.08     15.79 o 
   7  17  11        8.32       -6.06     14.00 o 
   8  17  11        3.86       11.84     14.77 o 
   0  18  11       28.24       19.55     21.38 o 
   1  18  11      337.69      351.54     23.52 o 
   2  18  11        0.90       -8.40     13.65 o 
   3  18  11        9.64       -1.66     14.38 o 
   4  18  11        0.18       29.02     16.24 o 
   5  18  11       54.34       80.37     25.16 o 
   6  18  11        4.18       -6.12     15.10 o 
   0   0  12        0.38       -3.13     16.52 o 
   1   0  12        1.69       -0.24      4.74 o 
   2   0  12      994.96     1015.63     23.05 o 
   3   0  12      293.03      404.60     14.05 o 
   4   0  12      588.86      599.96     20.80 o 
   5   0  12        0.03       -4.47      4.59 o 
   6   0  12      328.42      317.34     11.00 o 
   7   0  12      751.68      666.42     13.90 o 
   8   0  12      142.65      135.09      7.31 o 
   9   0  12     1667.21     1698.75     25.33 o 
  10   0  12     1665.48     1552.31     33.76 o 
  11   0  12      163.81      181.86     12.48 o 
  12   0  12      700.74      625.45     18.59 o 
  13   0  12     1694.22     1690.37     33.35 o 
  14   0  12        7.54       11.69      9.06 o 
  15   0  12      153.35      158.29     11.82 o 
  16   0  12       72.30       82.66     10.69 o 
  17   0  12      299.00      343.43     16.44 o 
  18   0  12        2.64       -0.19     11.41 o 
  19   0  12       26.96       79.85     17.01 o 
   1   1  12      162.50      166.55      6.54 o 
   2   1  12     2994.84     2940.26     35.82 o 
   3   1  12      121.25      136.92      6.13 o 
   4   1  12      417.75      412.86      9.32 o 
   5   1  12       81.10       80.29      4.69 o 
   6   1  12        9.35        7.24      3.52 o 
   7   1  12      394.53      354.72      6.80 o 
   8   1  12       18.19       14.06      3.20 o 
   9   1  12        0.12       -2.89      2.89 o 
  10   1  12      115.62      104.50      7.03 o 
  11   1  12      186.73      140.10      7.63 o 
  12   1  12      200.86      203.98      9.00 o 
  13   1  12       30.61       22.12      5.84 o 
  14   1  12       76.69       74.42      6.84 o 
  15   1  12        4.22        1.19      5.76 o 
  16   1  12        6.45        8.50      6.14 o 
  17   1  12       86.13      115.70      8.60 o 
  18   1  12      226.12      257.39     17.19 o 
  19   1  12        3.50        2.71      9.81 o 
   0   2  12       97.56      110.87     10.78 o 
   1   2  12     3734.68     3792.71     44.50 o 
   2   2  12      263.41      271.88      8.20 o 
   3   2  12      234.74      227.90      8.47 o 
   4   2  12      461.06      432.49      9.62 o 
   5   2  12      179.97      169.10      5.69 o 
   6   2  12     1122.07     1158.68     14.47 o 
   7   2  12      415.32      437.00      8.22 o 
   8   2  12     1425.70     1383.91     15.17 o 
   9   2  12       97.60       91.65      4.50 o 
  10   2  12     1124.20     1009.78     17.22 o 
  11   2  12       30.72       25.80      5.93 o 
  12   2  12       26.73       22.91      5.98 o 
  13   2  12      215.47      214.35      9.29 o 
  14   2  12       18.04       21.86      5.98 o 
  15   2  12        1.84        2.40      5.71 o 
  16   2  12       69.28       65.80      7.30 o 
  17   2  12      124.53      150.68      9.04 o 
  18   2  12       40.17       36.41      9.34 o 
  19   2  12        0.03       -5.28     11.04 o 
   1   3  12      768.06      816.91     14.51 o 
   2   3  12      568.84      570.13     11.83 o 
   3   3  12      219.57      183.37      6.62 o 
   4   3  12        2.25       -3.26      3.26 o 
   5   3  12       78.68       68.53      4.46 o 
   6   3  12     1456.81     1439.12     16.36 o 
   7   3  12      498.29      556.35      9.79 o 
   8   3  12       68.67       48.67      3.91 o 
   9   3  12      625.59      619.25     10.15 o 
  10   3  12      532.82      523.29     12.47 o 
  11   3  12     1008.40     1032.46     17.94 o 
  12   3  12       15.86       33.65      6.19 o 
  13   3  12        1.21       -2.16      5.82 o 
  14   3  12      390.30      383.60     12.93 o 
  15   3  12        0.37       -5.62      5.62 o 
  16   3  12        2.18        7.94      6.14 o 
  17   3  12        0.48       -2.57      7.02 o 
  18   3  12      110.45      136.54     10.68 o 
  19   3  12       52.12       45.44      9.96 o 
   0   4  12      356.55      328.95     17.47 o 
   1   4  12      142.87      154.81      6.83 o 
   2   4  12     1392.70     1400.99     18.89 o 
   3   4  12      223.31      265.18      8.84 o 
   4   4  12      623.28      605.22      9.99 o 
   5   4  12       69.83       74.88      4.41 o 
   6   4  12     1515.38     1446.36     15.77 o 
   7   4  12       25.42        9.27      2.78 o 
   8   4  12        0.43        2.25      2.98 o 
   9   4  12      473.53      458.66      9.69 o 
  10   4  12     1716.67     1634.96     23.54 o 
  11   4  12      432.17      417.15     11.75 o 
  12   4  12       55.69       54.79      6.77 o 
  13   4  12      109.13       90.42      7.56 o 
  14   4  12       41.74       33.42      6.73 o 
  15   4  12       17.28       25.45      6.52 o 
  16   4  12        3.13        3.80      6.39 o 
  17   4  12        6.39       -1.31      7.29 o 
  18   4  12       29.99       27.12      8.74 o 
  19   4  12      104.21      135.08     12.17 o 
   1   5  12       25.82       25.99      5.60 o 
   2   5  12      251.06      277.16      7.17 o 
   3   5  12       12.74        5.62      3.32 o 
   4   5  12      432.69      422.96      9.01 o 
   5   5  12       63.37       44.62      4.18 o 
   6   5  12       50.20       43.61      3.89 o 
   7   5  12      223.80      229.91      6.33 o 
   8   5  12     2020.07     2007.72     22.39 o 
   9   5  12       14.98       11.93      4.86 o 
  10   5  12      130.15      155.93      8.05 o 
  11   5  12       92.06       75.43      7.07 o 
  12   5  12       32.35       24.19      6.32 o 
  13   5  12      116.17      111.22      9.79 o 
  14   5  12      246.78      259.18     10.33 o 
  15   5  12       95.91      106.25      8.51 o 
  16   5  12        5.20       -1.99      6.99 o 
  17   5  12        7.95       10.84      8.44 o 
  18   5  12       34.80       45.76      9.84 o 
  19   5  12       16.62        6.50     10.25 o 
   0   6  12      551.65      585.21     19.40 o 
   1   6  12      342.22      394.32     10.07 o 
   2   6  12      633.46      627.86     12.44 o 
   3   6  12      425.21      410.61     10.35 o 
   4   6  12       18.92       12.11      4.71 o 
   5   6  12     1341.60     1343.11     18.86 o 
   6   6  12     1038.99     1047.15     14.64 o 
   7   6  12        0.84       -3.22      3.22 o 
   8   6  12       76.12       58.21      5.50 o 
   9   6  12      194.03      197.19      7.39 o 
  10   6  12      630.74      584.96     13.49 o 
  11   6  12       83.25       65.52      7.33 o 
  12   6  12       29.39       30.57      7.01 o 
  13   6  12      222.57      206.72      9.99 o 
  14   6  12       54.55       44.02      7.70 o 
  15   6  12       31.65       38.28      7.82 o 
  16   6  12       47.59       44.01      8.70 o 
  17   6  12      119.90      137.36     11.55 o 
  18   6  12        7.58        8.73      9.46 o 
   1   7  12     1367.94     1260.69     19.15 o 
   2   7  12      449.23      390.50     10.34 o 
   3   7  12      140.06      127.89      6.84 o 
   4   7  12      225.09      252.69      9.69 o 
   5   7  12      291.99      348.79     11.40 o 
   6   7  12       59.13       61.34      5.20 o 
   7   7  12      212.27      187.46      7.23 o 
   8   7  12       50.78       51.58      6.13 o 
   9   7  12      796.26      769.39     14.59 o 
  10   7  12       48.66       49.51      9.45 o 
  11   7  12       71.97       72.01      7.60 o 
  12   7  12        6.67       -4.52      6.42 o 
  13   7  12        7.44        7.66      6.76 o 
  14   7  12       63.66       67.76      9.01 o 
  15   7  12        0.20       -7.17      7.17 o 
  16   7  12       49.05       51.64     11.45 o 
  17   7  12        0.01       -8.47     10.78 o 
  18   7  12      255.52      328.10     16.13 o 
   0   8  12      661.88      618.92     17.21 o 
   1   8  12       52.16       52.85      5.42 o 
   2   8  12      565.07      599.73     13.08 o 
   3   8  12        1.61        0.97      5.05 o 
   4   8  12      415.68      462.05     11.37 o 
   5   8  12       49.11       32.51      5.44 o 
   6   8  12      721.03      689.19     11.78 o 
   7   8  12      223.74      244.03      9.14 o 
   8   8  12        1.20       -3.32      5.28 o 
   9   8  12      216.43      206.08      8.89 o 
  10   8  12        0.48        3.77      6.13 o 
  11   8  12        9.98        7.78      6.57 o 
  12   8  12      109.90      120.19      8.82 o 
  13   8  12       59.94       63.00      8.39 o 
  14   8  12       16.96       20.10      7.63 o 
  15   8  12        1.07       -8.06      8.06 o 
  16   8  12        3.83        2.68      9.11 o 
  17   8  12      231.83      288.65     15.24 o 
   1   9  12        2.41        0.62      4.65 o 
   2   9  12       40.47       32.56      5.47 o 
   3   9  12      794.55      730.63     14.05 o 
   4   9  12     1558.68     1502.94     20.44 o 
   5   9  12       53.07       39.82      5.69 o 
   6   9  12      627.66      651.28     13.48 o 
   7   9  12       93.73      117.35      7.27 o 
   8   9  12        1.86        1.63      5.47 o 
   9   9  12      102.48      124.32      8.46 o 
  10   9  12       23.67       18.65      6.86 o 
  11   9  12        6.08       -6.46      6.46 o 
  12   9  12       90.25       84.73      8.52 o 
  13   9  12      107.75      121.53     10.40 o 
  14   9  12      103.38       97.82     10.25 o 
  15   9  12       57.28       64.31     13.70 o 
  16   9  12        3.18        4.40      9.67 o 
  17   9  12        1.88       10.73     11.73 o 
   0  10  12       12.73        8.76      7.36 o 
   1  10  12      415.63      361.30     10.13 o 
   2  10  12      189.65      175.16      7.24 o 
   3  10  12        0.55       -0.46      4.70 o 
   4  10  12      393.24      386.66     10.37 o 
   5  10  12      249.84      205.65      9.22 o 
   6  10  12      229.04      263.85      9.14 o 
   7  10  12      763.03      778.82     15.05 o 
   8  10  12      679.68      639.00     13.82 o 
   9  10  12       41.88       44.54      7.52 o 
  10  10  12      105.08      107.44      8.59 o 
  11  10  12        0.43       -7.36      7.36 o 
  12  10  12      257.40      253.13     12.74 o 
  13  10  12      181.24      197.94     12.12 o 
  14  10  12      119.30      127.20     12.00 o 
  15  10  12      129.48      138.55     12.60 o 
  16  10  12      104.86      125.95     12.59 o 
   1  11  12      198.13      161.09      7.44 o 
   2  11  12       16.18        2.85      4.77 o 
   3  11  12      547.50      502.44     11.10 o 
   4  11  12      136.24      133.65      8.46 o 
   5  11  12      157.62      137.67      7.55 o 
   6  11  12       91.81       74.61      6.84 o 
   7  11  12        2.29        1.69      5.81 o 
   8  11  12       20.53        5.89      6.24 o 
   9  11  12      140.71      104.70     10.09 o 
  10  11  12       30.64       34.17     10.82 o 
  11  11  12       15.45       10.12      8.22 o 
  12  11  12      166.92      176.10     12.08 o 
  13  11  12      117.93      136.34     12.42 o 
  14  11  12      122.28      139.71     12.77 o 
  15  11  12        2.80       -0.12     13.88 o 
  16  11  12       18.47      -21.50     27.33 o 
   0  12  12       85.50       89.50      9.55 o 
   1  12  12        6.36        4.13      5.02 o 
   2  12  12        0.22       -0.31      5.04 o 
   3  12  12       32.73       37.80      6.35 o 
   4  12  12      309.11      310.12     10.49 o 
   5  12  12       86.97       64.64      6.16 o 
   6  12  12       35.95       33.61      7.04 o 
   7  12  12       47.52       68.03      8.02 o 
   8  12  12      434.92      440.08     15.08 o 
   9  12  12      226.49      221.26     12.96 o 
  10  12  12       44.49       54.36     12.91 o 
  11  12  12      114.49      144.55     11.35 o 
  12  12  12       78.50       92.59     10.97 o 
  13  12  12        3.87       -4.73     10.07 o 
  14  12  12        1.64        5.28     10.56 o 
  15  12  12        0.02        4.20     12.59 o 
   1  13  12        3.08       -5.27      5.27 o 
   2  13  12      186.11      186.99      8.33 o 
   3  13  12        0.87       -5.84      5.84 o 
   4  13  12        0.59       -0.13      5.75 o 
   5  13  12       19.50        9.77      6.13 o 
   6  13  12        2.60       -5.51      6.54 o 
   7  13  12        0.16       -2.39     10.81 o 
   8  13  12      213.74      251.11     12.63 o 
   9  13  12       18.82       16.82      9.10 o 
  10  13  12       11.85        8.86      8.97 o 
  11  13  12      269.14      258.41     16.64 o 
  12  13  12        8.84        4.37     11.51 o 
  13  13  12      177.66      243.15     16.94 o 
  14  13  12        8.25       -5.73     14.98 o 
   0  14  12      414.64      417.76     17.62 o 
   1  14  12      236.84      247.78     10.25 o 
   2  14  12        1.39       -2.36      6.42 o 
   3  14  12        5.04        3.44      7.57 o 
   4  14  12       45.74       26.66      8.40 o 
   5  14  12        1.01       -6.14      8.53 o 
   6  14  12        4.04       -2.02      8.40 o 
   7  14  12       30.49       36.89     11.48 o 
   8  14  12       32.21       32.56     11.30 o 
   9  14  12        2.66       -4.22     10.88 o 
  10  14  12       36.85       23.46     13.54 o 
  11  14  12       11.70      -11.36     12.95 o 
  12  14  12        1.29       -4.32     13.54 o 
  13  14  12        6.38       -0.41     16.44 o 
   1  15  12        0.01        0.51      9.16 o 
   2  15  12       78.96       78.29     10.33 o 
   3  15  12       63.25       63.42      9.11 o 
   4  15  12        2.61        5.62      8.11 o 
   5  15  12       40.24       32.60      8.94 o 
   6  15  12      125.19      148.91     12.22 o 
   7  15  12        0.20       -4.59      9.63 o 
   8  15  12      193.29      267.14     15.99 o 
   9  15  12       77.21       89.21     13.96 o 
  10  15  12       93.07       98.41     14.31 o 
  11  15  12        1.37        7.62     14.07 o 
   0  16  12       26.53       66.02     20.16 o 
   1  16  12       57.82       81.12     15.08 o 
   2  16  12      198.31      212.45     16.57 o 
   3  16  12        9.42        9.98     10.38 o 
   4  16  12       18.25       11.22      9.53 o 
   5  16  12       13.30       10.25      9.17 o 
   6  16  12       21.22        9.00     10.83 o 
   7  16  12       53.56       49.51     13.55 o 
   8  16  12      106.11      108.09     15.10 o 
   9  16  12       27.56       16.70     12.72 o 
  10  16  12       15.79       -7.47     12.41 o 
   1  17  12        0.58      -12.94     12.94 o 
   2  17  12        0.10        2.83     12.98 o 
   3  17  12        1.49       -5.81     12.83 o 
   4  17  12      111.29      170.48     16.45 o 
   5  17  12       66.46       57.70     14.20 o 
   6  17  12       41.35       31.06     15.37 o 
   7  17  12       71.22       85.00     17.62 o 
   0  18  12      168.94      177.28     27.73 o 
   1  18  12        0.01      -14.07     14.07 o 
   2  18  12       21.67       22.19     15.18 o 
   3  18  12       37.28       67.04     16.30 o 
   4  18  12        0.11      -15.27     15.27 o 
   1   1  13     1245.02     1185.70     18.50 o 
   2   1  13     5630.54     5506.74     62.18 o 
   3   1  13       14.13        9.50      4.20 o 
   4   1  13      240.83      219.69      7.17 o 
   5   1  13      255.26      233.29      6.97 o 
   6   1  13      182.73      191.12      6.53 o 
   7   1  13      558.75      558.44      9.59 o 
   8   1  13       76.23       66.01      5.00 o 
   9   1  13      628.73      556.81     20.75 o 
  10   1  13        3.11       -5.75      5.82 o 
  11   1  13        8.78        3.53      5.65 o 
  12   1  13      114.43      112.21      7.64 o 
  13   1  13       32.92       21.33      5.93 o 
  14   1  13       32.68       44.48      6.57 o 
  15   1  13        7.17       11.99      6.28 o 
  16   1  13       17.15        1.46      7.69 o 
  17   1  13        0.12       -2.26      7.07 o 
  18   1  13      416.58      498.09     17.12 o 
  19   1  13        2.99       -3.03      9.47 o 
   0   2  13      381.21      305.86     20.80 o 
   1   2  13       30.33       24.67      4.65 o 
   2   2  13        5.43        9.79      4.39 o 
   3   2  13        5.83        5.29      4.19 o 
   4   2  13       71.00       71.44      6.46 o 
   5   2  13       42.36       38.53      4.52 o 
   6   2  13      774.46      768.25     12.12 o 
   7   2  13        0.00       -3.32      3.32 o 
   8   2  13      146.40      114.80      4.95 o 
   9   2  13      556.30      594.19     12.22 o 
  10   2  13       42.75       28.74      5.99 o 
  11   2  13      555.03      530.55     13.18 o 
  12   2  13        0.10       -4.62      5.66 o 
  13   2  13        1.26        8.52      6.09 o 
  14   2  13       48.50       45.25      8.00 o 
  15   2  13       64.91       69.38      7.37 o 
  16   2  13       23.52       19.96      6.86 o 
  17   2  13        3.92       -4.27      6.88 o 
  18   2  13       22.57       36.72      9.36 o 
  19   2  13       46.76       51.53     10.58 o 
   1   3  13      393.14      352.33      9.80 o 
   2   3  13       96.59      108.24      6.19 o 
   3   3  13       11.20       15.61      4.54 o 
   4   3  13      393.10      437.60     10.24 o 
   5   3  13       51.77       41.40      4.28 o 
   6   3  13      106.98      116.90      5.31 o 
   7   3  13      388.11      404.98      9.02 o 
   8   3  13      399.55      363.77      7.51 o 
   9   3  13      530.68      532.68     10.48 o 
  10   3  13        2.74        0.39      6.32 o 
  11   3  13      702.53      629.39     14.24 o 
  12   3  13       31.22       21.90      6.30 o 
  13   3  13       12.12       -0.51      6.10 o 
  14   3  13      116.37      108.64      8.01 o 
  15   3  13       26.68       19.16      6.52 o 
  16   3  13       33.75       32.49      7.18 o 
  17   3  13       36.22       43.59      7.87 o 
  18   3  13        3.01       -8.71      8.71 o 
  19   3  13        0.54        2.39     10.45 o 
   0   4  13     2714.92     2544.63     55.58 o 
   1   4  13      669.43      667.15     13.66 o 
   2   4  13        7.66        1.78      4.47 o 
   3   4  13       67.58       79.29      4.82 o 
   4   4  13      255.42      228.63      7.01 o 
   5   4  13      875.33      895.27     13.06 o 
   6   4  13       14.27       17.31      3.83 o 
   7   4  13        4.53        3.56      3.47 o 
   8   4  13     1350.48     1323.78     19.41 o 
   9   4  13      413.90      413.89     10.77 o 
  10   4  13      308.76      333.65     10.38 o 
  11   4  13      406.86      348.80     10.85 o 
  12   4  13       99.48      103.76      7.76 o 
  13   4  13        0.17        6.86      6.15 o 
  14   4  13       65.51       47.55      8.48 o 
  15   4  13        0.24       10.46      6.66 o 
  16   4  13       78.89       70.03      8.01 o 
  17   4  13        0.07       -7.06      7.06 o 
  18   4  13        0.46        6.72      8.62 o 
   1   5  13        3.77       13.66      4.96 o 
   2   5  13     1130.36     1103.11     14.25 o 
   3   5  13       41.77       40.59      5.02 o 
   4   5  13      121.85      127.80      5.20 o 
   5   5  13     4679.55     4674.70     45.59 o 
   6   5  13      147.82      164.74      5.72 o 
   7   5  13        0.20       -1.26      3.14 o 
   8   5  13      806.02      798.51     12.89 o 
   9   5  13      304.68      277.62      8.93 o 
  10   5  13      537.25      523.79     12.95 o 
  11   5  13      115.81      152.52      8.41 o 
  12   5  13      152.24      157.16      8.46 o 
  13   5  13       67.85       62.21      7.38 o 
  14   5  13      152.28      130.42      8.67 o 
  15   5  13        2.66       -1.51      6.78 o 
  16   5  13       14.53        2.56      6.78 o 
  17   5  13        0.00       -8.13      8.13 o 
  18   5  13       14.76       13.43      9.60 o 
   0   6  13        4.24        4.28      7.70 o 
   1   6  13        7.68       -0.17      4.50 o 
   2   6  13       45.86       33.70      5.34 o 
   3   6  13      904.99      951.29     16.38 o 
   4   6  13      529.62      514.23     11.91 o 
   5   6  13      294.29      310.23      9.07 o 
   6   6  13     1743.90     1644.77     19.53 o 
   7   6  13       40.41       23.31      4.44 o 
   8   6  13       45.37       37.99      5.37 o 
   9   6  13        0.70       -5.07      5.07 o 
  10   6  13      291.33      280.31      9.80 o 
  11   6  13        9.41        6.34      5.87 o 
  12   6  13       19.02       20.03      7.01 o 
  13   6  13       38.81       46.16      7.82 o 
  14   6  13       36.66       35.28      8.22 o 
  15   6  13       30.81       27.89      8.07 o 
  16   6  13        0.05       -3.20      7.60 o 
  17   6  13        3.94        1.47      9.01 o 
  18   6  13       53.91       50.64     11.04 o 
   1   7  13        0.00       -4.69      4.69 o 
   2   7  13        0.27       -2.33      4.87 o 
   3   7  13      361.69      366.78     11.66 o 
   4   7  13     4141.19     3999.39     46.02 o 
   5   7  13      999.34      933.93     15.93 o 
   6   7  13      306.34      278.05      8.08 o 
   7   7  13      863.68      831.64     14.40 o 
   8   7  13        0.98       -3.07      5.42 o 
   9   7  13        2.44       11.12      5.84 o 
  10   7  13       42.31       34.15      7.05 o 
  11   7  13       26.94       37.66      7.37 o 
  12   7  13      208.99      193.38     10.18 o 
  13   7  13        0.15       -3.22      7.03 o 
  14   7  13       27.07       28.90      7.82 o 
  15   7  13       58.39       84.10      9.33 o 
  16   7  13        4.41       -0.89      7.90 o 
  17   7  13        9.61       -4.78      9.45 o 
   0   8  13      590.42      536.82     16.71 o 
   1   8  13     1271.89     1255.41     19.97 o 
   2   8  13       93.14      106.77      7.17 o 
   3   8  13      424.02      431.89     11.85 o 
   4   8  13     1481.16     1485.19     21.34 o 
   5   8  13      413.06      413.94     10.42 o 
   6   8  13      513.77      539.76     11.89 o 
   7   8  13      370.44      319.42      9.86 o 
   8   8  13       89.42       94.23      6.99 o 
   9   8  13        0.96        1.88      6.36 o 
  10   8  13        9.28        4.39      6.64 o 
  11   8  13        4.88       -2.15      6.75 o 
  12   8  13       24.89       25.00      7.47 o 
  13   8  13      162.35      161.32     12.13 o 
  14   8  13        0.72       13.49      8.00 o 
  15   8  13        1.39       -8.14      8.14 o 
  16   8  13        9.08       -9.17      9.17 o 
  17   8  13        4.03        7.84     10.02 o 
   1   9  13       41.76       19.86      5.33 o 
   2   9  13       32.18       29.51      5.98 o 
   3   9  13      148.30      128.24      7.64 o 
   4   9  13     1194.57     1105.44     17.22 o 
   5   9  13      294.62      320.39     10.05 o 
   6   9  13       34.86       33.12      6.12 o 
   7   9  13       39.71       54.08      6.56 o 
   8   9  13        2.38       -6.69      6.69 o 
   9   9  13       58.65       75.43      7.94 o 
  10   9  13       19.92        1.02      7.17 o 
  11   9  13        0.00       -4.89      6.90 o 
  12   9  13       23.86       31.97      7.92 o 
  13   9  13        1.74       17.17      8.95 o 
  14   9  13        0.04       11.46      8.79 o 
  15   9  13       29.25       30.94      9.68 o 
  16   9  13        1.34       -5.62      9.77 o 
   0  10  13       86.53       84.21     10.54 o 
   1  10  13        3.05       -5.24      5.24 o 
   2  10  13      145.93      129.96      7.34 o 
   3  10  13       15.61       32.37      5.37 o 
   4  10  13       15.45        8.81      5.51 o 
   5  10  13       12.62        0.33      6.15 o 
   6  10  13      664.70      724.36     14.71 o 
   7  10  13      369.36      324.91     10.34 o 
   8  10  13        6.48       12.23      6.40 o 
   9  10  13       51.08       49.29      9.37 o 
  10  10  13      130.95      128.23      9.32 o 
  11  10  13       38.81       20.02      8.66 o 
  12  10  13      171.02      180.23     12.00 o 
  13  10  13        3.60       10.81      9.00 o 
  14  10  13        6.28        8.35      9.46 o 
  15  10  13       67.78       79.62     17.34 o 
  16  10  13       11.83       -2.80     13.03 o 
   1  11  13      152.99      128.54      7.54 o 
   2  11  13       59.50       79.13      6.24 o 
   3  11  13       64.94       69.92      6.11 o 
   4  11  13      254.97      254.86      9.48 o 
   5  11  13       82.08       77.47      8.17 o 
   6  11  13      225.07      236.00      9.92 o 
   7  11  13       76.65       85.69      7.37 o 
   8  11  13       31.47       26.21      8.34 o 
   9  11  13       18.55        7.83      8.31 o 
  10  11  13       72.86       49.34      9.23 o 
  11  11  13       14.88       30.34      9.29 o 
  12  11  13       44.93       54.54     10.12 o 
  13  11  13       12.97        9.00      9.80 o 
  14  11  13      121.28      135.31     13.19 o 
  15  11  13       86.02      122.12     13.51 o 
   0  12  13       27.80       24.88      8.06 o 
   1  12  13       22.60       22.96      5.63 o 
   2  12  13      444.93      398.32     10.43 o 
   3  12  13       28.65       11.08      6.18 o 
   4  12  13       15.27       20.10      6.71 o 
   5  12  13      131.37      130.41      7.49 o 
   6  12  13      285.97      280.12     10.02 o 
   7  12  13       14.52       -2.84      7.00 o 
   8  12  13      155.77      134.43     10.97 o 
   9  12  13      358.37      395.18     15.09 o 
  10  12  13        0.33       -8.48      8.48 o 
  11  12  13       24.11       39.03      9.77 o 
  12  12  13       36.88       48.57     10.63 o 
  13  12  13       51.81       55.19     11.82 o 
  14  12  13       57.36       56.98     12.23 o 
   1  13  13        0.88       -5.62      5.62 o 
   2  13  13      210.16      202.37      9.09 o 
   3  13  13        8.43       -1.93      6.40 o 
   4  13  13       87.29       80.14      7.91 o 
   5  13  13      155.20      148.19      9.35 o 
   6  13  13        8.49        6.53      7.13 o 
   7  13  13        0.00       -7.41      7.41 o 
   8  13  13        5.51        2.73      8.62 o 
   9  13  13        4.51        6.22      8.80 o 
  10  13  13       78.23      100.24     11.41 o 
  11  13  13        1.93        6.66     10.70 o 
  12  13  13      178.84      208.14     21.00 o 
  13  13  13       14.93       24.96     12.60 o 
   0  14  13       73.33       55.60     11.35 o 
   1  14  13        0.59       -4.72      6.80 o 
   2  14  13       18.82       10.12      6.95 o 
   3  14  13        5.43        9.52      8.19 o 
   4  14  13       29.26       15.98      8.13 o 
   5  14  13      168.49      167.14     12.02 o 
   6  14  13        0.01        0.40      9.49 o 
   7  14  13        7.09       -2.01     10.50 o 
   8  14  13       49.00       41.33     12.31 o 
   9  14  13       83.11      101.10     13.96 o 
  10  14  13       76.40      120.53     14.38 o 
  11  14  13       13.03       21.95     14.33 o 
  12  14  13        0.07       -5.78     13.54 o 
   1  15  13       29.28       37.35      9.89 o 
   2  15  13       53.55       63.24      9.30 o 
   3  15  13        4.99        2.35      8.28 o 
   4  15  13       69.75       52.83      9.63 o 
   5  15  13       11.54       17.53      9.11 o 
   6  15  13       25.00       12.38     10.52 o 
   7  15  13      460.43      507.01     19.82 o 
   8  15  13       30.05       41.49     11.54 o 
   9  15  13        6.11       31.37     12.50 o 
  10  15  13       24.31       11.57     14.25 o 
   0  16  13        5.37        2.57     28.26 o 
   1  16  13        0.53      -12.15     12.15 o 
   2  16  13       50.15       66.17     15.05 o 
   3  16  13        1.93      -10.92     10.92 o 
   4  16  13       32.44       23.46      9.62 o 
   5  16  13      222.28      249.23     14.48 o 
   6  16  13       14.07       15.87     11.14 o 
   7  16  13        9.71       -7.65     11.68 o 
   8  16  13       18.47        7.40     12.59 o 
   9  16  13       14.70       14.93     12.48 o 
   1  17  13       22.98       10.72     14.07 o 
   2  17  13        1.37       19.45     14.25 o 
   3  17  13        3.61       19.40     14.39 o 
   4  17  13       50.86       51.34     17.93 o 
   5  17  13      190.22      189.08     23.62 o 
   6  17  13        0.20      -12.95     14.63 o 
   0  18  13      260.65      269.27     43.33 o 
   1  18  13      261.08      283.62     22.79 o 
   2  18  13       14.70       38.22     31.45 o 
   0   0  14      353.79      266.20     17.11 o 
   1   0  14        3.15       -2.12      6.03 o 
   2   0  14      242.70      299.80     12.99 o 
   3   0  14      302.98      264.68     12.33 o 
   4   0  14      604.78      592.29     18.24 o 
   5   0  14      733.31      725.69     18.08 o 
   6   0  14        0.00       -5.74      5.74 o 
   7   0  14       13.50       12.06      5.79 o 
   8   0  14       64.48       54.23      6.82 o 
   9   0  14     1329.47     1213.07     33.75 o 
  10   0  14      141.68      119.54     11.50 o 
  11   0  14        3.09        2.58      8.88 o 
  12   0  14      563.54      571.55     18.79 o 
  13   0  14      687.68      575.18     19.20 o 
  14   0  14      113.80      131.96     11.66 o 
  15   0  14       65.47       74.21     10.76 o 
  16   0  14      952.15     1087.83     28.29 o 
  17   0  14       34.33       45.74     11.88 o 
  18   0  14      200.26      174.91     16.72 o 
   1   1  14       19.80       34.28      5.26 o 
   2   1  14      820.11      882.29     15.83 o 
   3   1  14      772.27      760.46     14.52 o 
   4   1  14     1105.65     1134.73     17.51 o 
   5   1  14      732.30      769.14     13.17 o 
   6   1  14      361.50      364.51      9.28 o 
   7   1  14      213.56      216.43      6.83 o 
   8   1  14      349.26      376.21     13.86 o 
   9   1  14      350.80      320.95     10.89 o 
  10   1  14       34.36       42.77      7.14 o 
  11   1  14      333.44      239.90      9.43 o 
  12   1  14      302.22      268.92     10.23 o 
  13   1  14       31.98       28.32      6.39 o 
  14   1  14      109.55      106.99      7.85 o 
  15   1  14        0.02       11.50      6.63 o 
  16   1  14      124.61      122.08     10.80 o 
  17   1  14        4.84       10.68      7.73 o 
  18   1  14      285.70      365.44     14.49 o 
   0   2  14        4.75       -2.07      6.21 o 
   1   2  14      320.62      319.38     10.35 o 
   2   2  14        2.99        2.91      4.43 o 
   3   2  14        5.05       -2.17      4.38 o 
   4   2  14        5.85       -0.13      4.25 o 
   5   2  14      113.90      103.91      5.94 o 
   6   2  14     1299.71     1328.16     17.41 o 
   7   2  14      126.42      118.98      5.55 o 
   8   2  14       15.53        3.70      3.38 o 
   9   2  14      361.86      324.75      9.52 o 
  10   2  14       27.65       34.80      6.40 o 
  11   2  14        6.51        1.33      5.84 o 
  12   2  14        3.76        0.74      6.07 o 
  13   2  14      310.72      265.83     10.35 o 
  14   2  14       60.84       46.70      6.85 o 
  15   2  14        0.10       -0.39      6.37 o 
  16   2  14       46.15       37.40      7.76 o 
  17   2  14        2.87       -6.58      7.23 o 
  18   2  14      287.46      334.86     14.87 o 
   1   3  14      253.70      213.45      8.16 o 
   2   3  14       88.05       81.54      6.09 o 
   3   3  14      777.53      740.83     13.71 o 
   4   3  14     1654.60     1630.41     22.60 o 
   5   3  14       30.29       13.21      4.39 o 
   6   3  14        5.53       -4.37      4.37 o 
   7   3  14       58.05       48.32      4.44 o 
   8   3  14       17.17        6.58      4.17 o 
   9   3  14       92.94       68.96      6.30 o 
  10   3  14      146.44      166.88      8.49 o 
  11   3  14      930.90      778.44     16.13 o 
  12   3  14       92.53       85.66      7.64 o 
  13   3  14       54.05       58.06      7.38 o 
  14   3  14      230.06      241.55     10.40 o 
  15   3  14        8.89       14.64      6.66 o 
  16   3  14       11.86       12.31      7.01 o 
  17   3  14        6.64        7.92      7.97 o 
  18   3  14       14.30       28.10      9.41 o 
   0   4  14      365.26      437.70     16.25 o 
   1   4  14        0.28        0.65      4.61 o 
   2   4  14     1568.14     1567.56     23.54 o 
   3   4  14      246.71      230.44      7.31 o 
   4   4  14      674.75      678.00     12.25 o 
   5   4  14     1145.72     1062.38     15.04 o 
   6   4  14        2.69       -1.04      3.73 o 
   7   4  14      211.43      236.36      6.55 o 
   8   4  14      470.39      466.12      9.66 o 
   9   4  14      523.86      480.97     11.09 o 
  10   4  14      360.65      359.72     11.00 o 
  11   4  14       58.63       58.62      7.01 o 
  12   4  14      432.45      403.71     12.10 o 
  13   4  14        0.15       -2.48      6.34 o 
  14   4  14      234.89      249.16     10.53 o 
  15   4  14        1.44       -0.80      6.71 o 
  16   4  14       80.64       93.93      8.53 o 
  17   4  14        0.43        0.65      7.71 o 
  18   4  14      186.08      210.61     12.91 o 
   1   5  14      252.66      242.28      6.98 o 
   2   5  14       35.40       46.01      3.91 o 
   3   5  14       47.88       56.14      4.18 o 
   4   5  14      265.56      263.08      7.22 o 
   5   5  14      484.07      483.03      9.94 o 
   6   5  14       38.44       43.24      4.80 o 
   7   5  14       22.44        9.23      5.23 o 
   8   5  14      370.11      368.13      8.65 o 
   9   5  14      454.70      416.29     11.55 o 
  10   5  14      111.07      135.96      8.08 o 
  11   5  14        0.06       -5.74      5.74 o 
  12   5  14      118.18      123.10      8.38 o 
  13   5  14       34.02       27.36      6.96 o 
  14   5  14        0.33        4.46      6.82 o 
  15   5  14       31.60       25.83      7.49 o 
  16   5  14        2.19       -0.33      7.33 o 
  17   5  14        6.47       -1.49      8.25 o 
  18   5  14       23.36       23.64     11.67 o 
   0   6  14     1039.33     1037.24     26.50 o 
   1   6  14       84.21       90.05      6.56 o 
   2   6  14      412.46      375.39     16.62 o 
   3   6  14      396.26      362.38     12.21 o 
   4   6  14     1313.21     1270.81     20.08 o 
   5   6  14     2966.30     3086.69     34.77 o 
   6   6  14     1482.49     1591.18     19.51 o 
   7   6  14      811.71      826.76     13.55 o 
   8   6  14        0.25       -0.47      4.62 o 
   9   6  14      384.59      376.03     11.12 o 
  10   6  14       37.94       23.14      6.17 o 
  11   6  14       51.00       46.51      7.01 o 
  12   6  14       33.22       46.79      7.12 o 
  13   6  14       22.31        8.35      7.47 o 
  14   6  14       85.37       94.89      9.24 o 
  15   6  14        0.01       -3.33      7.53 o 
  16   6  14        1.69        6.83     13.09 o 
  17   6  14        1.94        2.38      8.63 o 
   1   7  14      290.09      283.87      9.56 o 
   2   7  14      164.27      157.85      7.77 o 
   3   7  14       40.70       44.52      6.27 o 
   4   7  14     2498.42     2348.69     30.90 o 
   5   7  14      190.85      167.08      7.88 o 
   6   7  14      701.79      636.19     12.84 o 
   7   7  14      395.10      425.74     10.88 o 
   8   7  14      218.81      210.96      8.71 o 
   9   7  14      443.59      472.32     14.02 o 
  10   7  14       52.56       78.33      8.23 o 
  11   7  14       80.47       72.43      8.19 o 
  12   7  14       19.37       41.15      7.85 o 
  13   7  14        8.58       -7.19      7.19 o 
  14   7  14       72.02       95.23      9.51 o 
  15   7  14       66.77       80.71      9.76 o 
  16   7  14       39.16       39.37      9.96 o 
  17   7  14        0.14        1.22     10.02 o 
   0   8  14      420.93      393.01     14.80 o 
   1   8  14       16.23       12.94      5.85 o 
   2   8  14        2.77        0.98      7.24 o 
   3   8  14      704.70      699.91     15.02 o 
   4   8  14        0.02        3.96      5.56 o 
   5   8  14       83.92       99.74      6.66 o 
   6   8  14      840.73      752.75     14.89 o 
   7   8  14      470.25      451.68     11.39 o 
   8   8  14        0.53        2.37      6.16 o 
   9   8  14      336.40      319.94     11.86 o 
  10   8  14      241.36      275.12     13.23 o 
  11   8  14       11.05       15.29      7.39 o 
  12   8  14       60.91       60.55      8.60 o 
  13   8  14      328.42      390.10     13.83 o 
  14   8  14        1.10        9.22      8.75 o 
  15   8  14        0.70       -8.94     11.56 o 
  16   8  14        0.92       -3.36      9.43 o 
   1   9  14      166.50      158.12      7.92 o 
   2   9  14      141.21       94.84      7.44 o 
   3   9  14      124.53      145.25      8.33 o 
   4   9  14      190.16      194.32      8.55 o 
   5   9  14      151.74      139.15      8.38 o 
   6   9  14        5.99       16.08      6.02 o 
   7   9  14        3.17        0.69      5.80 o 
   8   9  14        9.81       -2.76      6.21 o 
   9   9  14      149.53      151.83      9.53 o 
  10   9  14       26.29       26.95      7.72 o 
  11   9  14      120.36      136.72      9.98 o 
  12   9  14        0.02       -7.46      7.46 o 
  13   9  14       80.12       57.05     10.13 o 
  14   9  14       88.19      117.10     12.52 o 
  15   9  14      135.30      153.95     12.59 o 
  16   9  14       69.31       66.86     13.77 o 
   0  10  14      759.17      804.91     28.07 o 
   1  10  14       27.27       11.47      5.81 o 
   2  10  14      831.74      794.28     15.57 o 
   3  10  14      182.58      149.75      7.28 o 
   4  10  14      194.29      163.97      8.48 o 
   5  10  14      258.00      257.37     10.57 o 
   6  10  14      295.89      292.95     10.17 o 
   7  10  14      309.81      313.25     10.46 o 
   8  10  14      246.85      215.79     10.48 o 
   9  10  14      402.80      414.76     13.61 o 
  10  10  14      101.86      110.74     10.50 o 
  11  10  14        2.74        0.13      8.31 o 
  12  10  14      209.01      232.11     13.27 o 
  13  10  14      462.96      484.35     17.39 o 
  14  10  14       80.00       95.84     11.72 o 
  15  10  14      121.80      142.38     15.18 o 
   1  11  14       33.17       21.86      6.29 o 
   2  11  14       39.82       21.85      5.64 o 
   3  11  14       58.08       65.03      6.63 o 
   4  11  14       19.63        9.73      6.15 o 
   5  11  14       46.70       21.19      7.59 o 
   6  11  14       40.33       26.19      6.55 o 
   7  11  14        1.10       -6.30      6.30 o 
   8  11  14       52.98       29.16      8.83 o 
   9  11  14        0.71        0.91      8.36 o 
  10  11  14       69.99       67.97     10.15 o 
  11  11  14        2.62       -8.72      8.72 o 
  12  11  14      319.89      355.19     15.78 o 
  13  11  14       65.32       70.46     15.35 o 
  14  11  14       24.13       33.65     10.83 o 
   0  12  14       23.65        8.81      9.07 o 
   1  12  14       18.30       22.12      5.86 o 
   2  12  14        2.24       -1.96      5.72 o 
   3  12  14      191.21      203.64      9.25 o 
   4  12  14       20.22        9.89      6.67 o 
   5  12  14        2.01       -5.58      5.58 o 
   6  12  14        8.57       -2.92      6.36 o 
   7  12  14       24.79       19.05      7.97 o 
   8  12  14       27.25       36.93      9.10 o 
   9  12  14       87.65      112.19     11.10 o 
  10  12  14       12.84        1.30      9.59 o 
  11  12  14        3.12        0.32      9.26 o 
  12  12  14      116.63      163.68     13.03 o 
  13  12  14      211.88      259.80     15.03 o 
   1  13  14      121.55      118.82      9.29 o 
   2  13  14      393.62      417.22     12.35 o 
   3  13  14        3.57       14.33      6.98 o 
   4  13  14       32.40       34.16      7.36 o 
   5  13  14        1.04       -6.21      6.83 o 
   6  13  14      155.91      170.38     12.06 o 
   7  13  14        0.86       -7.91      7.91 o 
   8  13  14        2.37        0.59      8.45 o 
   9  13  14        9.92       23.56      9.72 o 
  10  13  14        2.27       -9.62      9.62 o 
  11  13  14      291.75      321.88     17.11 o 
  12  13  14       33.76       23.65     11.48 o 
   0  14  14      289.64      250.41     15.20 o 
   1  14  14       37.40       24.04      7.22 o 
   2  14  14        5.43       12.51      7.51 o 
   3  14  14       65.58       61.45      9.46 o 
   4  14  14       21.88       15.98      9.12 o 
   5  14  14       48.33       63.92     10.40 o 
   6  14  14        0.02       -4.53      9.59 o 
   7  14  14        6.25       -8.23     11.24 o 
   8  14  14      177.07      199.72     18.46 o 
   9  14  14        2.08       12.26     11.58 o 
  10  14  14        0.65        7.05     11.58 o 
  11  14  14       69.78      100.52     14.87 o 
   1  15  14        7.50        6.40      9.50 o 
   2  15  14      187.84      205.54     13.17 o 
   3  15  14      133.71      156.06     11.47 o 
   4  15  14        0.73       13.99      8.89 o 
   5  15  14       30.45       29.86     10.22 o 
   6  15  14        0.48      -10.13     10.13 o 
   7  15  14        0.48        6.52     11.94 o 
   8  15  14       32.49       57.03     13.52 o 
   9  15  14       71.59       73.69     14.29 o 
   0  16  14       12.54       -9.50     25.14 o 
   1  16  14       76.54       81.47     15.94 o 
   2  16  14        0.96        8.83     12.88 o 
   3  16  14       22.00       25.21     11.71 o 
   4  16  14      116.72      121.16     14.46 o 
   5  16  14       67.60      105.77     13.64 o 
   6  16  14       77.51       69.54     13.29 o 
   7  16  14       12.43        1.50     15.11 o 
   1  17  14       71.69       67.23     16.34 o 
   2  17  14       30.40       35.00     15.26 o 
   3  17  14       72.97       92.65     17.15 o 
   4  17  14        5.47       -0.89     17.71 o 
   5  17  14        2.90      -26.80     26.80 o 
   1   1  15      349.11      303.53     11.61 o 
   2   1  15      174.90      203.77      8.12 o 
   3   1  15       36.69       39.06      5.69 o 
   4   1  15      175.09      145.36      7.10 o 
   5   1  15      346.29      358.42      9.51 o 
   6   1  15       72.72       85.32      6.55 o 
   7   1  15      134.15      134.94      6.42 o 
   8   1  15       86.43       76.38      6.35 o 
   9   1  15       95.32       82.12      7.79 o 
  10   1  15       20.24       11.52      6.46 o 
  11   1  15       13.00        7.92      6.19 o 
  12   1  15      118.95      114.57      8.28 o 
  13   1  15      702.35      700.04     15.25 o 
  14   1  15       25.05       24.76      6.85 o 
  15   1  15       12.59        6.87      6.82 o 
  16   1  15        0.05        2.83      7.57 o 
  17   1  15       68.11       97.19      9.50 o 
  18   1  15       24.45       46.47     10.01 o 
   0   2  15      526.57      559.33     18.26 o 
   1   2  15      135.13      132.41      7.19 o 
   2   2  15     1200.49     1197.15     19.84 o 
   3   2  15      540.29      551.54     13.02 o 
   4   2  15      912.01      879.35     15.69 o 
   5   2  15      233.10      211.72      7.70 o 
   6   2  15      788.96      816.04     13.45 o 
   7   2  15        1.44       -4.09      4.09 o 
   8   2  15       28.22        8.43      5.22 o 
   9   2  15       37.37       20.41      6.68 o 
  10   2  15        5.28       -0.16      5.85 o 
  11   2  15      121.66      118.19      8.15 o 
  12   2  15      126.45      130.80      9.25 o 
  13   2  15       33.07       26.28      7.20 o 
  14   2  15        8.11       -4.55      6.34 o 
  15   2  15      147.61      157.09      9.68 o 
  16   2  15       67.14       75.17      8.66 o 
  17   2  15        4.09       16.29      8.48 o 
  18   2  15        0.01        5.09      9.70 o 
   1   3  15      452.66      452.50     11.91 o 
   2   3  15        0.40        3.58      5.20 o 
   3   3  15     1532.34     1455.12     21.45 o 
   4   3  15       24.00       19.14      5.43 o 
   5   3  15      879.01      837.18     14.26 o 
   6   3  15       27.24       17.88      4.72 o 
   7   3  15       36.51       43.58      4.93 o 
   8   3  15       24.42       10.33      4.77 o 
   9   3  15      412.71      399.82     11.69 o 
  10   3  15      174.82      157.39      8.62 o 
  11   3  15       18.30       15.42      6.29 o 
  12   3  15       89.50       91.81      7.93 o 
  13   3  15       28.05       31.88      7.08 o 
  14   3  15       31.48       40.41      7.52 o 
  15   3  15       31.01       29.19      7.43 o 
  16   3  15       23.86       18.94      7.72 o 
  17   3  15       11.01       12.92      8.24 o 
  18   3  15       54.78       59.86     11.20 o 
   0   4  15      122.35       97.04     11.91 o 
   1   4  15      288.77      262.07      9.50 o 
   2   4  15      838.77      783.03     15.94 o 
   3   4  15      290.64      262.93      8.34 o 
   4   4  15       75.16       65.19      6.55 o 
   5   4  15     1294.85     1249.60     18.22 o 
   6   4  15      202.02      190.52      6.58 o 
   7   4  15      175.14      182.83      6.75 o 
   8   4  15        7.25        0.92      4.97 o 
   9   4  15        0.39       13.29      5.85 o 
  10   4  15        5.87        4.54      5.89 o 
  11   4  15      275.82      221.92      9.73 o 
  12   4  15       99.39       95.60      8.21 o 
  13   4  15       16.57       23.44      7.08 o 
  14   4  15       27.88       24.97      7.41 o 
  15   4  15       91.98       66.83      8.70 o 
  16   4  15       13.00        7.18      8.36 o 
  17   4  15       11.54       14.70      8.93 o 
   1   5  15      113.47      119.66      6.02 o 
   2   5  15      672.71      708.88     11.28 o 
   3   5  15      313.85      311.63      8.83 o 
   4   5  15      212.42      192.59      6.70 o 
   5   5  15       32.50       31.85      4.64 o 
   6   5  15       48.08       53.18      4.76 o 
   7   5  15       21.99        7.63      5.19 o 
   8   5  15        3.00        2.13      5.34 o 
   9   5  15      344.08      309.54     10.55 o 
  10   5  15      221.24      208.94      9.37 o 
  11   5  15      175.24      191.92      9.31 o 
  12   5  15       37.02       19.46      6.90 o 
  13   5  15       64.75       56.83      7.85 o 
  14   5  15        5.55        1.42      6.96 o 
  15   5  15      110.78      126.60     10.35 o 
  16   5  15        0.10       -8.19      8.19 o 
  17   5  15        0.29        9.87      9.01 o 
   0   6  15       25.13       25.86      9.12 o 
   1   6  15      316.94      318.03     10.14 o 
   2   6  15      112.98      112.65      7.45 o 
   3   6  15       73.47       74.05      6.86 o 
   4   6  15        4.90       -5.45      5.45 o 
   5   6  15      104.42       95.11      7.97 o 
   6   6  15      385.17      361.61      9.31 o 
   7   6  15       70.46       65.98      5.68 o 
   8   6  15      296.24      266.09     11.55 o 
   9   6  15      131.27      105.41      8.34 o 
  10   6  15      315.43      329.37     11.07 o 
  11   6  15      220.50      222.23      9.97 o 
  12   6  15        5.63        2.68      7.43 o 
  13   6  15       55.32       49.81      8.50 o 
  14   6  15       88.90      116.83     10.01 o 
  15   6  15       16.82       18.62      8.62 o 
  16   6  15       86.90      107.48     10.52 o 
  17   6  15       17.78        9.09     10.08 o 
   1   7  15     2455.83     2339.16     31.04 o 
   2   7  15       26.69       34.17      6.37 o 
   3   7  15      237.73      244.98      9.48 o 
   4   7  15       63.65       63.61      7.07 o 
   5   7  15      155.77      156.17      8.01 o 
   6   7  15       26.73       23.34      6.45 o 
   7   7  15      694.11      714.21     14.07 o 
   8   7  15        2.27        1.73      6.07 o 
   9   7  15        7.20       20.10      7.21 o 
  10   7  15       69.78       70.91      8.42 o 
  11   7  15       12.56       10.92      7.37 o 
  12   7  15       16.96        7.63      7.54 o 
  13   7  15       28.14       21.16      9.70 o 
  14   7  15       21.90       30.05      8.92 o 
  15   7  15       77.97       76.30     10.03 o 
  16   7  15        0.05        4.11      9.44 o 
   0   8  15       83.38      113.22     10.48 o 
   1   8  15      274.46      289.80     10.32 o 
   2   8  15        8.49       14.42      6.15 o 
   3   8  15        2.90       16.74      6.19 o 
   4   8  15     1005.82      958.59     18.13 o 
   5   8  15        5.27       -3.50      5.99 o 
   6   8  15        3.85        7.29      5.79 o 
   7   8  15        0.00       -0.89      5.34 o 
   8   8  15       69.03       59.05      7.95 o 
   9   8  15      325.81      310.20     12.03 o 
  10   8  15      116.83      123.34      9.34 o 
  11   8  15        0.13        7.08      7.53 o 
  12   8  15        0.00       -3.31      7.52 o 
  13   8  15        0.21      -10.28     10.28 o 
  14   8  15      106.60      121.37     11.62 o 
  15   8  15        5.68        7.42      9.48 o 
  16   8  15       44.41       41.45     12.14 o 
   1   9  15      605.33      568.38     13.33 o 
   2   9  15      194.99      185.24      9.25 o 
   3   9  15       29.11       33.87      6.86 o 
   4   9  15        0.45       -5.89      5.89 o 
   5   9  15       46.19       37.59      7.23 o 
   6   9  15      350.23      396.38     11.59 o 
   7   9  15        0.32        2.86      6.10 o 
   8   9  15       15.15        9.67      7.13 o 
   9   9  15       56.73       57.42      8.13 o 
  10   9  15       96.28       80.91      8.94 o 
  11   9  15      164.89      181.23     10.96 o 
  12   9  15        5.41        7.81      9.10 o 
  13   9  15        4.50       -9.27      9.27 o 
  14   9  15       15.61       18.72      9.80 o 
  15   9  15        2.48       -9.68      9.68 o 
   0  10  15       18.84        6.34      8.44 o 
   1  10  15        2.21       -5.70      5.70 o 
   2  10  15        2.08       -2.36      5.83 o 
   3  10  15       18.50        5.53      5.95 o 
   4  10  15      126.63      113.90      8.59 o 
   5  10  15       41.82       37.42      7.30 o 
   6  10  15        4.12       -2.04      5.93 o 
   7  10  15        5.93        0.51      6.63 o 
   8  10  15       40.93       48.50      8.09 o 
   9  10  15      283.09      288.54     12.30 o 
  10  10  15      229.03      269.45     13.74 o 
  11  10  15       17.85       11.84      9.24 o 
  12  10  15       72.51       77.08     11.08 o 
  13  10  15      138.12      198.12     18.13 o 
  14  10  15       33.55       22.71     10.79 o 
   1  11  15      205.92      207.46      9.41 o 
   2  11  15        8.01       -0.37      6.32 o 
   3  11  15        4.43        1.66      6.10 o 
   4  11  15       39.96       31.45      6.80 o 
   5  11  15        3.67        1.34      6.69 o 
   6  11  15       70.22       55.68      7.30 o 
   7  11  15        0.04       -6.96      6.96 o 
   8  11  15       35.77       44.15     10.01 o 
   9  11  15        6.17        7.93      8.81 o 
  10  11  15      155.02      174.40     12.49 o 
  11  11  15        0.19       -8.94      8.94 o 
  12  11  15       11.66       28.91     10.51 o 
  13  11  15        4.18        8.13     10.10 o 
  14  11  15      140.32      172.26     16.27 o 
   0  12  15      560.32      484.71     21.20 o 
   1  12  15       16.95       11.41      6.62 o 
   2  12  15       99.03       86.06      7.79 o 
   3  12  15      129.50      111.17      8.18 o 
   4  12  15       57.48       66.02      7.59 o 
   5  12  15       64.20       52.56      7.23 o 
   6  12  15        1.74       -7.44      7.46 o 
   7  12  15       58.51       47.50      9.48 o 
   8  12  15      143.36      154.63     13.18 o 
   9  12  15      347.42      370.93     16.33 o 
  10  12  15       45.02       45.10     10.37 o 
  11  12  15        8.68       -9.57      9.57 o 
  12  12  15        4.23       -5.14      9.96 o 
  13  12  15      111.23      152.95     15.76 o 
   1  13  15       16.73       -3.82      7.08 o 
   2  13  15      181.43      241.84     13.91 o 
   3  13  15        3.55       -6.92      6.92 o 
   4  13  15        0.73       -6.80      6.80 o 
   5  13  15        0.03       -6.91      7.35 o 
   6  13  15       42.57       39.60      9.11 o 
   7  13  15       67.42       52.08     10.09 o 
   8  13  15       25.28       17.36      9.49 o 
   9  13  15       10.10       -7.62      9.28 o 
  10  13  15       47.43       63.01     10.99 o 
  11  13  15       45.44       35.02     11.70 o 
   0  14  15      210.91      252.94     17.52 o 
   1  14  15       26.76       21.14      7.80 o 
   2  14  15       87.50       96.59     10.41 o 
   3  14  15       23.97       48.47      9.84 o 
   4  14  15        0.02       -4.97      8.78 o 
   5  14  15       18.02       11.87     10.33 o 
   6  14  15        7.86       17.77     11.79 o 
   7  14  15       45.86       20.16     12.30 o 
   8  14  15        1.88        5.84     11.68 o 
   9  14  15        1.00       -5.81     12.81 o 
  10  14  15       27.66       21.29     13.39 o 
   1  15  15        5.57      -10.70     10.70 o 
   2  15  15       17.90       11.63     10.47 o 
   3  15  15       42.51       35.39     10.38 o 
   4  15  15       67.12       97.76     11.06 o 
   5  15  15       62.70       51.99     11.29 o 
   6  15  15       35.43       20.27     12.80 o 
   7  15  15      110.68      113.32     15.24 o 
   8  15  15        0.00      -12.30     12.30 o 
   0  16  15       10.71       35.97     20.41 o 
   1  16  15        7.84       10.26     13.83 o 
   2  16  15        4.92       24.94     12.48 o 
   3  16  15       10.45        7.62     12.71 o 
   4  16  15       70.07      103.56     15.38 o 
   5  16  15      118.43      165.83     14.81 o 
   6  16  15       35.45       47.62     12.69 o 
   1  17  15       65.02       47.36     15.97 o 
   2  17  15        1.59       11.98     32.04 o 
   0   0  16       78.52       96.25     13.74 o 
   1   0  16       73.57       75.16      9.20 o 
   2   0  16       24.33       16.35      7.89 o 
   3   0  16      964.39      932.75     24.98 o 
   4   0  16        0.54       -7.24      7.24 o 
   5   0  16      112.01       92.39      9.12 o 
   6   0  16      384.52      381.36     14.33 o 
   7   0  16       19.40        8.11      6.99 o 
   8   0  16       18.10       14.93      9.31 o 
   9   0  16      921.35      853.45     25.94 o 
  10   0  16      145.41      119.90     12.53 o 
  11   0  16       29.12       44.03     10.98 o 
  12   0  16      135.39      134.61     12.84 o 
  13   0  16       10.00        7.31      8.93 o 
  14   0  16        2.01        8.81     10.03 o 
  15   0  16        0.02      -11.78     11.78 o 
  16   0  16      564.87      609.73     22.61 o 
  17   0  16       40.64       47.01     14.12 o 
   1   1  16        4.59        6.60      5.21 o 
   2   1  16       26.36       17.00      5.57 o 
   3   1  16       26.02       34.62      5.93 o 
   4   1  16     1182.94     1144.64     18.67 o 
   5   1  16      497.98      469.90     11.20 o 
   6   1  16       25.63       28.53      5.43 o 
   7   1  16      190.84      184.80      7.63 o 
   8   1  16        8.53        4.64      6.64 o 
   9   1  16       43.02       24.05      7.09 o 
  10   1  16      188.38      196.26     10.06 o 
  11   1  16       38.37       37.13      7.10 o 
  12   1  16       46.29       30.91      7.11 o 
  13   1  16        2.77       14.72      6.95 o 
  14   1  16       23.69       19.70      6.90 o 
  15   1  16       83.28       97.50      9.08 o 
  16   1  16      190.08      220.68     11.24 o 
  17   1  16        2.95        7.98      8.76 o 
   0   2  16      122.62      128.99     10.74 o 
   1   2  16       16.38       11.99      5.45 o 
   2   2  16      212.88      230.78      9.27 o 
   3   2  16      145.33      132.43      7.79 o 
   4   2  16      118.91      122.55      7.26 o 
   5   2  16      143.93      144.80      7.19 o 
   6   2  16      100.24       97.13      6.55 o 
   7   2  16      183.66      160.33      7.13 o 
   8   2  16       38.99       51.10      6.73 o 
   9   2  16     1098.64     1010.14     21.32 o 
  10   2  16        0.09       -4.16      6.23 o 
  11   2  16       44.39       24.38      7.77 o 
  12   2  16      161.88      156.38      9.15 o 
  13   2  16        0.37       -0.87      6.65 o 
  14   2  16        3.28       -6.68      6.68 o 
  15   2  16       41.48       47.92      8.31 o 
  16   2  16      199.73      214.35     11.12 o 
  17   2  16      114.45      127.72     10.86 o 
   1   3  16      580.28      566.79     13.75 o 
   2   3  16       60.41       59.38      6.65 o 
   3   3  16      201.39      194.90      8.27 o 
   4   3  16      450.32      446.59     11.82 o 
   5   3  16      167.22      178.46      7.54 o 
   6   3  16      693.68      736.70     13.18 o 
   7   3  16     1574.28     1555.49     20.74 o 
   8   3  16      345.87      289.39      9.54 o 
   9   3  16      838.86      790.41     16.40 o 
  10   3  16       23.94       41.14      6.99 o 
  11   3  16        2.60       -0.12      6.20 o 
  12   3  16        5.45        0.95      6.53 o 
  13   3  16        3.53       -6.54      6.54 o 
  14   3  16      126.14      104.04      9.21 o 
  15   3  16       46.34       48.64      8.29 o 
  16   3  16      110.04      134.91     10.38 o 
  17   3  16        7.17        7.51      9.30 o 
   0   4  16      528.14      488.70     18.87 o 
   1   4  16      539.06      544.33     13.88 o 
   2   4  16     1276.90     1221.23     21.02 o 
   3   4  16       15.76        8.71      4.91 o 
   4   4  16      247.19      217.60      8.01 o 
   5   4  16      251.71      255.91      8.53 o 
   6   4  16      525.72      504.51     10.97 o 
   7   4  16     1035.99     1047.52     17.28 o 
   8   4  16       57.07       48.22      6.34 o 
   9   4  16      341.00      307.16     10.73 o 
  10   4  16        0.72       -5.72      5.72 o 
  11   4  16       14.93       16.40      6.54 o 
  12   4  16       71.94       73.95      8.01 o 
  13   4  16       84.80       86.50      8.47 o 
  14   4  16      200.82      221.73     10.94 o 
  15   4  16        2.53       14.32      8.34 o 
  16   4  16      103.61      130.36     11.36 o 
  17   4  16        1.77        1.19     10.01 o 
   1   5  16       68.80       52.67      5.20 o 
   2   5  16      139.91      132.25      7.36 o 
   3   5  16       50.12       41.28      5.14 o 
   4   5  16       48.43       33.12      5.20 o 
   5   5  16      289.31      284.61      8.74 o 
   6   5  16      136.86      147.73      7.43 o 
   7   5  16      588.34      606.82     13.10 o 
   8   5  16      232.14      229.20     12.47 o 
   9   5  16       40.41       44.95      7.03 o 
  10   5  16        0.29       -2.92      6.04 o 
  11   5  16       71.00       49.69      7.33 o 
  12   5  16       15.63        7.91      7.62 o 
  13   5  16       12.32       12.41      8.03 o 
  14   5  16      164.05      194.04     11.51 o 
  15   5  16       13.50       -0.12      8.35 o 
  16   5  16       19.98       18.99      9.18 o 
   0   6  16       46.01       41.26     10.00 o 
   1   6  16     1893.55     1832.46     26.44 o 
   2   6  16     1541.21     1575.91     23.86 o 
   3   6  16      278.40      268.24      9.90 o 
   4   6  16        1.47        2.27      5.81 o 
   5   6  16        7.52       -4.73      5.75 o 
   6   6  16      231.32      211.37      9.35 o 
   7   6  16        0.53        2.29      6.13 o 
   8   6  16      289.37      324.89     11.97 o 
   9   6  16        0.01       -2.23      6.98 o 
  10   6  16      171.68      156.96     10.00 o 
  11   6  16        2.04       -7.16      7.16 o 
  12   6  16       73.47       79.21      9.22 o 
  13   6  16        2.52        5.52      7.88 o 
  14   6  16      160.72      195.23     11.77 o 
  15   6  16       26.53       32.70      9.19 o 
  16   6  16        0.03       -8.64      8.64 o 
   1   7  16      719.40      786.13     16.57 o 
   2   7  16      641.01      635.33     14.89 o 
   3   7  16       93.11       87.15      9.16 o 
   4   7  16     1202.77     1169.24     20.20 o 
   5   7  16        4.41        2.32      6.10 o 
   6   7  16       88.89       97.69      7.90 o 
   7   7  16      103.97       89.24      7.04 o 
   8   7  16       74.35       52.72      8.08 o 
   9   7  16        3.61       -6.96      6.96 o 
  10   7  16        7.92       13.18      9.00 o 
  11   7  16       23.28       24.01      8.00 o 
  12   7  16        0.00       -7.52      7.52 o 
  13   7  16       35.67       39.87      8.89 o 
  14   7  16        1.01       -8.07      8.42 o 
  15   7  16       33.31       69.30     12.59 o 
  16   7  16       54.79       69.72     20.76 o 
   0   8  16      515.50      610.80     19.79 o 
   1   8  16       78.35       67.78      7.66 o 
   2   8  16      188.44      206.01      9.54 o 
   3   8  16     1174.62     1173.05     20.63 o 
   4   8  16        0.74       -0.89      6.59 o 
   5   8  16       34.04       36.23      8.54 o 
   6   8  16      242.35      214.82      9.39 o 
   7   8  16        0.12       -1.18      6.32 o 
   8   8  16      761.28      785.84     19.17 o 
   9   8  16       27.59       16.33      7.93 o 
  10   8  16      195.59      181.43     10.77 o 
  11   8  16       16.32       15.67      8.05 o 
  12   8  16        4.86       -6.14      7.88 o 
  13   8  16       42.17       42.56      9.28 o 
  14   8  16       55.21       58.51     10.98 o 
  15   8  16       70.30       79.79     11.67 o 
   1   9  16      173.22      188.99      9.04 o 
   2   9  16       68.32       68.99      7.90 o 
   3   9  16       97.37       86.25      8.11 o 
   4   9  16       16.02       16.93      7.23 o 
   5   9  16       19.62        7.18      6.80 o 
   6   9  16      345.36      314.95     10.75 o 
   7   9  16       98.76      106.85      8.57 o 
   8   9  16        5.95        2.80      7.16 o 
   9   9  16       98.63       87.35      9.08 o 
  10   9  16       18.27        5.07      8.09 o 
  11   9  16        4.67        0.32      8.30 o 
  12   9  16       37.70       49.64     10.28 o 
  13   9  16      157.90      162.42     12.95 o 
  14   9  16        1.15        6.57     10.42 o 
   0  10  16      177.62      211.56     13.24 o 
   1  10  16      212.07      221.37      9.71 o 
   2  10  16      122.82      116.13      8.13 o 
   3  10  16       27.81       20.07      7.31 o 
   4  10  16       91.34      102.28      8.63 o 
   5  10  16       17.80        6.52      6.82 o 
   6  10  16        0.15       -6.15      6.15 o 
   7  10  16        0.15       -7.10      7.10 o 
   8  10  16        4.03       -1.53      7.43 o 
   9  10  16       12.52       -1.65      7.77 o 
  10  10  16       25.00       27.55      9.41 o 
  11  10  16        9.80        6.12      9.39 o 
  12  10  16      181.64      190.04     13.47 o 
  13  10  16       93.00      131.72     12.98 o 
  14  10  16        9.36       -9.35     12.07 o 
   1  11  16        4.69        2.69      6.49 o 
   2  11  16      144.20      151.95      9.36 o 
   3  11  16        1.08       -3.92      6.19 o 
   4  11  16        0.01       -5.65      7.30 o 
   5  11  16       74.04       86.35      8.63 o 
   6  11  16       71.21       76.73      9.56 o 
   7  11  16        0.43       -7.07      7.07 o 
   8  11  16       16.12       11.57      8.90 o 
   9  11  16      109.46      114.98     11.47 o 
  10  11  16       81.91       94.37     16.17 o 
  11  11  16       23.52       13.95     10.23 o 
  12  11  16       62.97       72.81     11.96 o 
  13  11  16        4.28        1.15     11.96 o 
   0  12  16      445.64      464.90     19.08 o 
   1  12  16      156.61      185.71     10.39 o 
   2  12  16       20.42       14.11      7.04 o 
   3  12  16      135.36      137.45      8.99 o 
   4  12  16        0.36       -6.65      6.65 o 
   5  12  16       66.14       53.99      8.26 o 
   6  12  16      120.38      123.03     10.93 o 
   7  12  16       13.31        6.57      8.69 o 
   8  12  16       36.33       11.03      9.26 o 
   9  12  16        1.72        6.35      9.65 o 
  10  12  16       77.55      112.18     14.00 o 
  11  12  16       17.14       10.84     10.43 o 
  12  12  16        7.13       -4.75     14.27 o 
   1  13  16       11.83        2.17      7.98 o 
   2  13  16       81.94       88.27      9.21 o 
   3  13  16        7.66       -4.12      7.27 o 
   4  13  16       16.76       20.53      7.90 o 
   5  13  16       42.09       57.01      9.49 o 
   6  13  16       48.72       50.04     10.02 o 
   7  13  16        0.72       -9.01      9.01 o 
   8  13  16        1.65       -9.31      9.31 o 
   9  13  16        7.62        1.00      9.96 o 
  10  13  16        9.58        1.79     10.12 o 
   0  14  16      143.50      127.50     15.87 o 
   1  14  16        1.79       11.92      8.48 o 
   2  14  16       54.85       45.19     11.10 o 
   3  14  16       22.39       19.27      9.81 o 
   4  14  16        3.79        9.90      9.71 o 
   5  14  16      102.03      107.48     12.88 o 
   6  14  16       56.32       61.56     14.25 o 
   7  14  16       13.25       21.79     12.63 o 
   8  14  16       75.10       83.59     14.54 o 
   9  14  16        0.36       -0.78     12.03 o 
   1  15  16       22.55       29.08     12.98 o 
   2  15  16        2.08       -2.89     10.06 o 
   3  15  16      164.42      205.88     14.42 o 
   4  15  16       96.41      114.79     13.82 o 
   5  15  16       47.76       57.78     12.43 o 
   6  15  16      241.39      259.21     18.40 o 
   7  15  16        8.44       30.10     13.60 o 
   0  16  16       25.40       42.22     21.29 o 
   1  16  16        7.66       12.37     14.45 o 
   2  16  16        9.93       15.52     13.46 o 
   3  16  16        9.79        9.80     12.69 o 
   4  16  16        8.08       -8.81     17.32 o 
   1   1  17      445.10      415.20     12.41 o 
   2   1  17       14.41        8.52      5.60 o 
   3   1  17       21.82        1.36      5.67 o 
   4   1  17     1214.64     1081.66     18.63 o 
   5   1  17      230.53      228.77      8.56 o 
   6   1  17      119.09      102.42      6.93 o 
   7   1  17       92.68       82.83      7.62 o 
   8   1  17       49.90       42.80      7.67 o 
   9   1  17       40.27       23.48      7.34 o 
  10   1  17      105.29      108.76      9.05 o 
  11   1  17        0.05       -6.56      6.56 o 
  12   1  17        9.50        1.83      6.86 o 
  13   1  17      155.33      144.69      9.53 o 
  14   1  17       26.19        9.58      7.22 o 
  15   1  17       31.33       26.21      8.05 o 
  16   1  17       46.35       28.76      8.61 o 
  17   1  17      116.87      156.62     13.76 o 
   0   2  17      300.96      291.14     14.76 o 
   1   2  17       14.19        6.36      5.88 o 
   2   2  17      247.63      242.63      9.90 o 
   3   2  17       36.19       44.78      6.53 o 
   4   2  17      603.08      660.54     14.44 o 
   5   2  17       67.83       65.23      6.47 o 
   6   2  17        1.59        0.70      5.23 o 
   7   2  17       17.26       25.49      6.97 o 
   8   2  17        1.00        3.25      6.87 o 
   9   2  17       29.09       17.03      7.32 o 
  10   2  17      163.55      168.90      9.24 o 
  11   2  17       35.38       31.27      7.21 o 
  12   2  17        4.15        1.00      6.92 o 
  13   2  17        5.67       -6.39      6.97 o 
  14   2  17       87.65       45.94      8.45 o 
  15   2  17        0.05       -1.19      7.66 o 
  16   2  17       33.33       32.30      9.13 o 
   1   3  17       10.22       10.18      6.02 o 
   2   3  17      244.17      230.14      9.90 o 
   3   3  17      181.30      171.80      8.43 o 
   4   3  17      278.78      273.71     10.64 o 
   5   3  17       98.37       96.63      7.28 o 
   6   3  17       28.32       19.65      6.05 o 
   7   3  17        0.20        3.01      6.45 o 
   8   3  17        5.14        2.99      6.21 o 
   9   3  17      314.89      288.08     10.83 o 
  10   3  17       11.11       16.35      7.83 o 
  11   3  17       49.74       46.10      7.55 o 
  12   3  17       16.32        7.22      7.91 o 
  13   3  17        4.36        1.17      7.22 o 
  14   3  17        6.38       -3.19      7.57 o 
  15   3  17        0.99        2.97      8.29 o 
  16   3  17       39.79       43.85     10.03 o 
   0   4  17       22.48       56.93     10.43 o 
   1   4  17     1311.85     1344.58     24.68 o 
   2   4  17     1286.33     1135.50     20.65 o 
   3   4  17        0.40       -4.31      5.67 o 
   4   4  17        0.12       -2.35      5.89 o 
   5   4  17       96.61      111.36      9.35 o 
   6   4  17       88.02       77.48      6.53 o 
   7   4  17        7.47        3.32      6.81 o 
   8   4  17      236.37      252.01     10.05 o 
   9   4  17       37.18       36.15      7.00 o 
  10   4  17        2.40       -2.94      6.51 o 
  11   4  17        0.18        6.40      6.73 o 
  12   4  17      100.15      141.44     10.20 o 
  13   4  17       15.52        0.20      7.82 o 
  14   4  17        1.84       -4.29      8.44 o 
  15   4  17        6.85        6.11      8.78 o 
  16   4  17      174.48      223.66     13.22 o 
   1   5  17       87.36       98.09      8.40 o 
   2   5  17      131.44      108.41      7.89 o 
   3   5  17      187.72      193.72      9.05 o 
   4   5  17     1046.35     1031.97     18.74 o 
   5   5  17        8.70        2.83      6.32 o 
   6   5  17       25.52       14.29      6.31 o 
   7   5  17      445.10      457.74     13.89 o 
   8   5  17        1.85        3.55      7.02 o 
   9   5  17      172.15      161.66     10.03 o 
  10   5  17      259.15      277.88     11.99 o 
  11   5  17       46.71       42.48      8.24 o 
  12   5  17       21.96       19.81      8.75 o 
  13   5  17       47.64       59.81      9.28 o 
  14   5  17       55.49       57.56      9.69 o 
  15   5  17        6.11        1.45      8.80 o 
  16   5  17       11.89       12.00     10.29 o 
   0   6  17       84.66      101.98     16.26 o 
   1   6  17      602.16      592.55     14.89 o 
   2   6  17       85.68       73.22      7.54 o 
   3   6  17        1.81        4.69      6.20 o 
   4   6  17      379.70      372.96     11.54 o 
   5   6  17      486.13      454.13     13.61 o 
   6   6  17       58.10       56.15      7.38 o 
   7   6  17      127.24      117.40      9.14 o 
   8   6  17       85.69       95.88      8.88 o 
   9   6  17      104.87      102.50      9.17 o 
  10   6  17        5.76       -0.58      7.37 o 
  11   6  17       72.85       70.94      9.02 o 
  12   6  17       14.29       25.20      8.47 o 
  13   6  17       99.43      105.24     10.33 o 
  14   6  17       14.53       12.44      8.83 o 
  15   6  17        2.58       -8.67      8.67 o 
   1   7  17      484.26      478.86     13.56 o 
   2   7  17       16.56       17.27      6.78 o 
   3   7  17      352.54      349.89     11.53 o 
   4   7  17      288.09      245.45     12.11 o 
   5   7  17       86.58       88.65      9.16 o 
   6   7  17        5.39       -6.42      6.42 o 
   7   7  17        7.31       -1.98      6.91 o 
   8   7  17        7.15        5.50      7.45 o 
   9   7  17        4.46        0.19      7.42 o 
  10   7  17       62.54       48.03      8.75 o 
  11   7  17       71.36       89.27      9.70 o 
  12   7  17        0.21       -8.13      8.13 o 
  13   7  17       18.14        6.57      8.64 o 
  14   7  17        0.02       -3.51      8.88 o 
  15   7  17        5.90       -1.00     11.05 o 
   0   8  17       13.33       23.25     13.62 o 
   1   8  17     1401.06     1447.44     23.93 o 
   2   8  17      502.08      486.21     13.68 o 
   3   8  17       35.62       35.24      7.20 o 
   4   8  17       43.14       39.18      8.37 o 
   5   8  17       12.05       21.13      7.26 o 
   6   8  17       40.47       32.23      6.95 o 
   7   8  17      153.24      143.62     10.63 o 
   8   8  17       17.41        0.90      7.44 o 
   9   8  17       12.90        1.03      7.82 o 
  10   8  17       16.10       28.82      8.56 o 
  11   8  17       37.49       33.22      8.89 o 
  12   8  17        0.00        7.36      8.61 o 
  13   8  17        2.87        5.29      9.18 o 
  14   8  17        1.24        0.74      9.93 o 
   1   9  17      321.20      320.82     11.13 o 
   2   9  17      414.81      413.59     12.85 o 
   3   9  17       25.17       24.66      7.60 o 
   4   9  17      139.59      131.30      9.69 o 
   5   9  17       96.12      101.37      8.70 o 
   6   9  17        0.07       12.31      6.78 o 
   7   9  17       19.39       11.58      7.71 o 
   8   9  17       36.86       40.32      8.55 o 
   9   9  17       29.47       34.99      8.76 o 
  10   9  17       51.72       52.25      9.40 o 
  11   9  17        0.24       -4.82      8.55 o 
  12   9  17       11.29       -1.70      9.76 o 
  13   9  17        0.15        3.36     10.29 o 
  14   9  17      122.12      115.55     15.07 o 
   0  10  17      468.36      486.31     18.88 o 
   1  10  17        8.96        8.70      6.80 o 
   2  10  17       11.79        1.93      8.17 o 
   3  10  17        2.12       -2.51      7.45 o 
   4  10  17        3.35        9.92      7.02 o 
   5  10  17        0.34       -6.95      6.95 o 
   6  10  17       45.23       48.99      8.52 o 
   7  10  17       23.55        8.99      7.78 o 
   8  10  17        5.42        0.00      7.89 o 
   9  10  17      116.69      116.10     10.43 o 
  10  10  17        0.65       -1.61      9.37 o 
  11  10  17       68.80       69.03     11.22 o 
  12  10  17        1.96       -9.75      9.75 o 
  13  10  17       61.51       65.76     14.92 o 
   1  11  17        4.32        2.18      7.14 o 
   2  11  17       43.92       33.67      8.24 o 
   3  11  17        6.60        1.30      6.92 o 
   4  11  17        7.29       -5.66      6.70 o 
   5  11  17        0.44       -7.05      7.05 o 
   6  11  17        6.33       10.55      9.08 o 
   7  11  17        1.08       -0.93      8.65 o 
   8  11  17        4.62       -5.61     10.70 o 
   9  11  17        1.91       12.74     10.69 o 
  10  11  17       96.97      107.11     12.74 o 
  11  11  17        4.82       -6.93      9.73 o 
  12  11  17        5.28      -11.79     11.79 o 
   0  12  17      799.74      805.99     28.20 o 
   1  12  17       11.86       16.22      8.48 o 
   2  12  17       82.03       79.95      8.53 o 
   3  12  17       11.56       15.28      7.48 o 
   4  12  17        0.50       -0.53      7.04 o 
   5  12  17       13.79        5.34      8.09 o 
   6  12  17       20.99       18.94      8.41 o 
   7  12  17       12.46       -1.09      9.30 o 
   8  12  17       26.51       11.06      9.90 o 
   9  12  17      236.72      259.58     14.47 o 
  10  12  17      100.63      114.90     12.60 o 
  11  12  17        0.45      -11.45     11.97 o 
   1  13  17        0.05       -8.04      8.04 o 
   2  13  17       48.01       53.35      8.83 o 
   3  13  17        8.88        0.88      8.13 o 
   4  13  17       90.93      107.97     10.57 o 
   5  13  17        2.98       -5.89      8.48 o 
   6  13  17        2.89       -8.12      9.21 o 
   7  13  17        5.10        8.52      9.91 o 
   8  13  17        7.28        8.06     10.34 o 
   9  13  17        0.01       -8.09      9.85 o 
   0  14  17      191.18      189.29     19.38 o 
   1  14  17       92.80      115.56     10.85 o 
   2  14  17       15.05        0.77     10.49 o 
   3  14  17       23.30       39.14     15.32 o 
   4  14  17       24.74        5.33     11.14 o 
   5  14  17       21.48       18.60     12.72 o 
   6  14  17       61.82       80.97     21.88 o 
   7  14  17        2.63        2.85     12.71 o 
   8  14  17        0.25      -12.19     12.19 o 
   1  15  17        6.53       17.40     12.69 o 
   2  15  17       92.15      105.99     13.30 o 
   3  15  17      155.76      213.66     17.54 o 
   4  15  17       17.90       22.52     11.72 o 
   5  15  17        0.02       -0.14     13.94 o 
   0   0  18      672.21      667.80     36.10 o 
   1   0  18     1966.02     1958.12     41.68 o 
   2   0  18      299.24      284.06     15.19 o 
   3   0  18        6.03       -8.41      8.41 o 
   4   0  18       73.70       38.88      9.88 o 
   5   0  18      675.94      665.66     20.20 o 
   6   0  18     3126.89     2917.76     55.78 o 
   7   0  18      504.77      601.53     26.11 o 
   8   0  18      220.25      187.34     14.68 o 
   9   0  18       98.66       87.51     12.45 o 
  10   0  18      399.26      399.40     21.72 o 
  11   0  18        0.58       -6.71     10.11 o 
  12   0  18       69.15       57.17     12.78 o 
  13   0  18       17.35       18.88     10.51 o 
  14   0  18        0.08      -10.15     10.15 o 
  15   0  18      198.98      270.73     17.41 o 
  16   0  18       12.58       11.83     13.25 o 
   1   1  18       76.88       65.92      7.63 o 
   2   1  18       37.54       24.24      6.77 o 
   3   1  18       38.36       26.16      6.74 o 
   4   1  18       57.36       55.92      6.80 o 
   5   1  18       22.12        9.61      5.77 o 
   6   1  18      104.97       93.32      7.76 o 
   7   1  18      184.96      183.72     11.48 o 
   8   1  18       19.58       10.76      7.26 o 
   9   1  18        2.41        5.25      7.36 o 
  10   1  18       13.56       12.81      7.54 o 
  11   1  18        0.26       -3.06      6.81 o 
  12   1  18       13.24       11.48      7.24 o 
  13   1  18       24.51       28.87      8.02 o 
  14   1  18        2.31        8.76      7.64 o 
  15   1  18       17.54       31.78      8.62 o 
  16   1  18       34.23       42.85     11.17 o 
   0   2  18       38.86       34.53      9.92 o 
   1   2  18      788.88      769.55     17.14 o 
   2   2  18       65.67       65.70      7.55 o 
   3   2  18       10.47        0.28      6.27 o 
   4   2  18       12.61       14.74      6.20 o 
   5   2  18      464.51      442.75     11.83 o 
   6   2  18       45.83       32.48      6.94 o 
   7   2  18        1.80        4.89      7.31 o 
   8   2  18      154.59      167.53     11.76 o 
   9   2  18       90.70       61.69      8.78 o 
  10   2  18      135.94      137.00      9.04 o 
  11   2  18        3.68       -3.61      6.87 o 
  12   2  18       84.85       81.69      8.72 o 
  13   2  18        3.30       -7.13      7.13 o 
  14   2  18       15.17       -0.86      8.57 o 
  15   2  18      121.52      144.29     11.37 o 
  16   2  18       42.23       36.69     11.21 o 
   1   3  18        3.38       -6.30      6.30 o 
   2   3  18      159.86      173.36      9.40 o 
   3   3  18     1237.35     1257.52     21.14 o 
   4   3  18     1012.26     1061.57     19.19 o 
   5   3  18       12.24       11.03      6.06 o 
   6   3  18        1.94       -6.27      6.27 o 
   7   3  18       14.46        3.50      7.91 o 
   8   3  18       41.14       31.91      7.04 o 
   9   3  18      453.85      432.65     13.55 o 
  10   3  18      207.37      186.40     10.74 o 
  11   3  18       22.21       26.62      8.17 o 
  12   3  18        7.32       -2.45      7.89 o 
  13   3  18      160.09      196.76     11.78 o 
  14   3  18       10.97        7.89      8.72 o 
  15   3  18        6.62      -11.81     11.81 o 
   0   4  18       76.17       50.93     10.86 o 
   1   4  18     1252.97     1226.82     22.33 o 
   2   4  18       28.17       22.95      7.26 o 
   3   4  18        2.84        4.82      6.34 o 
   4   4  18      118.61      104.26      7.96 o 
   5   4  18       43.25       31.42      7.15 o 
   6   4  18       76.10       92.43      8.27 o 
   7   4  18       63.22       50.50      8.76 o 
   8   4  18      163.55      167.07     11.47 o 
   9   4  18       63.84       71.55     12.23 o 
  10   4  18       39.38       41.16      8.48 o 
  11   4  18       42.88       11.86      7.90 o 
  12   4  18       73.82       98.89      9.73 o 
  13   4  18       57.63       77.84     10.02 o 
  14   4  18      100.71      144.45     11.37 o 
  15   4  18       16.63       21.14      9.71 o 
   1   5  18        6.90       -6.66      6.66 o 
   2   5  18       76.48       93.61      8.01 o 
   3   5  18     1409.55     1415.63     23.05 o 
   4   5  18       73.37       50.36      7.33 o 
   5   5  18       40.65       31.56      7.38 o 
   6   5  18      219.61      232.19     11.43 o 
   7   5  18        3.64       12.59      7.92 o 
   8   5  18        0.69       -7.20      7.20 o 
   9   5  18       17.27        1.35      7.61 o 
  10   5  18        8.65       16.92      7.97 o 
  11   5  18        1.17       -7.56      7.56 o 
  12   5  18       26.19       21.61      8.66 o 
  13   5  18      125.13      139.61     11.37 o 
  14   5  18        0.26       -2.20      8.81 o 
  15   5  18        8.21       -1.83      9.66 o 
   0   6  18       80.39       91.08     13.55 o 
   1   6  18     1089.31     1052.57     19.84 o 
   2   6  18        9.52        8.65      6.79 o 
   3   6  18      259.87      266.04     11.88 o 
   4   6  18       47.13       40.00      7.60 o 
   5   6  18       51.31       44.20      8.30 o 
   6   6  18       95.67       91.66      8.12 o 
   7   6  18       87.30       81.86      9.51 o 
   8   6  18      182.12      195.74     11.03 o 
   9   6  18       51.07       39.52      8.49 o 
  10   6  18        0.02       -7.55      7.55 o 
  11   6  18        5.93        0.15      8.11 o 
  12   6  18       50.19       64.30      9.96 o 
  13   6  18       28.20       31.62      9.66 o 
  14   6  18       62.09       87.88     10.84 o 
  15   6  18       81.66       67.25     21.57 o 
   1   7  18       56.66       39.44      7.87 o 
   2   7  18      432.19      448.59     13.89 o 
   3   7  18       17.54        3.46      6.56 o 
   4   7  18        3.85       -2.00      7.36 o 
   5   7  18       21.20       17.95      8.02 o 
   6   7  18        0.82       10.04      7.25 o 
   7   7  18        0.48        0.14      8.03 o 
   8   7  18       68.21       50.31      8.94 o 
   9   7  18      135.57      138.68     10.50 o 
  10   7  18       24.78       12.25      8.26 o 
  11   7  18        5.09        0.66      8.30 o 
  12   7  18        1.08       -8.65      8.65 o 
  13   7  18        5.75        0.15      8.73 o 
  14   7  18        7.25       -6.19      9.06 o 
   0   8  18      282.48      317.63     17.96 o 
   1   8  18      366.69      382.77     12.64 o 
   2   8  18        4.65        9.30      6.99 o 
   3   8  18      175.77      161.86     13.88 o 
   4   8  18        8.33        7.48      7.79 o 
   5   8  18       29.30       24.17      8.42 o 
   6   8  18       96.83      105.86      9.56 o 
   7   8  18      232.06      255.31     12.04 o 
   8   8  18      162.08      150.56     10.59 o 
   9   8  18      191.71      186.46     11.45 o 
  10   8  18        3.67       -7.93      7.94 o 
  11   8  18        7.81        1.92      8.37 o 
  12   8  18       37.03       55.98     10.25 o 
  13   8  18       33.72       33.38     10.95 o 
   1   9  18      151.50      157.42      9.18 o 
   2   9  18       46.64       53.47      8.69 o 
   3   9  18        1.42       -1.44      8.21 o 
   4   9  18       24.42       19.78      7.93 o 
   5   9  18       40.96       38.51      8.60 o 
   6   9  18        8.54       -6.46      7.24 o 
   7   9  18        3.95        3.66      7.81 o 
   8   9  18       61.11       63.82      9.52 o 
   9   9  18       38.83       33.22      9.32 o 
  10   9  18        5.78        3.49      8.41 o 
  11   9  18       31.50       31.22     10.72 o 
  12   9  18       30.91       44.03     11.14 o 
  13   9  18       47.80       53.83     13.88 o 
   0  10  18      259.62      264.77     15.47 o 
   1  10  18       51.14       60.51      8.50 o 
   2  10  18       21.43       17.32      7.86 o 
   3  10  18       38.27       27.22      8.30 o 
   4  10  18        5.05        6.92      7.74 o 
   5  10  18        1.80        5.28      7.92 o 
   6  10  18        9.80        4.06      8.64 o 
   7  10  18       35.06       18.37      8.50 o 
   8  10  18      129.41      148.49     11.13 o 
   9  10  18       61.51       51.99     10.91 o 
  10  10  18        9.32       20.79     10.60 o 
  11  10  18       12.53       13.15     10.64 o 
  12  10  18       13.41       19.10     12.60 o 
   1  11  18      115.87      106.47     11.18 o 
   2  11  18      160.80      196.85     11.49 o 
   3  11  18       34.91       25.81      8.26 o 
   4  11  18      106.19      117.70      9.41 o 
   5  11  18        0.97        3.11      8.99 o 
   6  11  18       16.13       12.27      8.36 o 
   7  11  18       14.85       12.02     12.15 o 
   8  11  18       19.85       14.57      9.93 o 
   9  11  18       26.67       35.98     11.70 o 
  10  11  18       25.17        9.79     10.37 o 
  11  11  18      183.23      212.17     23.23 o 
   0  12  18      223.44      241.23     20.54 o 
   1  12  18       56.42       69.30     10.42 o 
   2  12  18      183.69      189.04     10.50 o 
   3  12  18        0.16        4.82      7.36 o 
   4  12  18        4.06        8.31      7.92 o 
   5  12  18       24.15       16.49      8.88 o 
   6  12  18       17.70       -0.62      8.55 o 
   7  12  18        4.61        0.28      9.67 o 
   8  12  18       17.26       21.48     10.55 o 
   9  12  18       93.12       93.90     12.50 o 
  10  12  18       20.05       22.41     13.88 o 
   1  13  18       38.08       30.46      9.95 o 
   2  13  18       24.24       22.76      9.40 o 
   3  13  18       98.69       94.87     10.10 o 
   4  13  18      135.05      140.70     13.78 o 
   5  13  18       15.91       23.81     11.56 o 
   6  13  18        0.89       -6.76      9.49 o 
   7  13  18       86.62       95.69     11.97 o 
   8  13  18        6.40        6.33     12.43 o 
   0  14  18        1.07       -4.84     12.82 o 
   1  14  18       23.66       38.21     10.83 o 
   2  14  18       50.22       59.96     12.62 o 
   3  14  18       60.30       32.01     11.84 o 
   4  14  18      132.94      142.19     16.04 o 
   5  14  18       98.14      141.24     16.11 o 
   6  14  18       12.33        6.44     12.76 o 
   1  15  18       38.62       38.26     12.75 o 
   2  15  18        3.70       -5.04     12.64 o 
   1   1  19      254.79      254.26     10.97 o 
   2   1  19      438.31      438.51     14.00 o 
   3   1  19       14.51        4.02      6.68 o 
   4   1  19      232.71      205.86     10.27 o 
   5   1  19      445.57      422.23     11.67 o 
   6   1  19       34.07       27.07      8.01 o 
   7   1  19       23.21        6.61      8.24 o 
   8   1  19      266.21      268.68     15.88 o 
   9   1  19       26.87       22.76      7.99 o 
  10   1  19       37.64       38.55      8.33 o 
  11   1  19        3.28       -6.87      6.87 o 
  12   1  19        0.06       -8.18      8.18 o 
  13   1  19       19.32       21.01      8.40 o 
  14   1  19        0.01       -7.92      7.92 o 
  15   1  19        5.17       25.84     10.74 o 
   0   2  19      341.91      352.84     17.53 o 
   1   2  19       62.99       74.94      8.10 o 
   2   2  19      485.64      475.64     14.22 o 
   3   2  19       51.25       58.06      7.96 o 
   4   2  19        0.00       -5.89      5.89 o 
   5   2  19        7.12       10.97      6.36 o 
   6   2  19       10.34       11.26      7.55 o 
   7   2  19       10.82       16.08      8.54 o 
   8   2  19       63.68       72.04      8.93 o 
   9   2  19       20.24       19.14      8.10 o 
  10   2  19       57.06       35.29      7.62 o 
  11   2  19        3.30        9.39      8.31 o 
  12   2  19      115.28      143.03     11.30 o 
  13   2  19        1.33       -8.30      8.30 o 
  14   2  19        2.75        1.07      9.05 o 
  15   2  19        3.56       -1.83     10.09 o 
   1   3  19      286.31      285.55     11.67 o 
   2   3  19       70.50       49.16      7.64 o 
   3   3  19        2.65       -2.48      6.06 o 
   4   3  19      269.69      246.31     10.09 o 
   5   3  19      279.85      310.03     11.10 o 
   6   3  19       84.46       83.89      9.20 o 
   7   3  19       57.11       44.17      8.81 o 
   8   3  19        2.60       -3.53      8.14 o 
   9   3  19       30.77       29.73      8.26 o 
  10   3  19        9.92        3.15      8.84 o 
  11   3  19       12.21        9.80      8.14 o 
  12   3  19       38.91       53.33      9.63 o 
  13   3  19       44.13       56.38      9.95 o 
  14   3  19        0.14       -8.56      8.56 o 
  15   3  19       13.48       23.39     11.34 o 
   0   4  19     1178.77     1190.06     31.65 o 
   1   4  19      105.67      102.69      8.96 o 
   2   4  19      237.40      224.55     10.73 o 
   3   4  19        1.67        7.03      6.64 o 
   4   4  19        1.56       -0.82      6.73 o 
   5   4  19        0.49       -8.36      8.36 o 
   6   4  19      234.77      234.94     11.87 o 
   7   4  19       84.00       78.08      9.69 o 
   8   4  19        9.33        9.15      7.71 o 
   9   4  19      115.27      108.83      9.87 o 
  10   4  19        9.93       -6.60      7.81 o 
  11   4  19       79.89       71.46      9.63 o 
  12   4  19      168.09      182.44     11.96 o 
  13   4  19        3.66       -7.40      9.02 o 
  14   4  19       12.95        4.29      9.23 o 
   1   5  19       89.29       67.68      8.45 o 
   2   5  19     1103.53     1133.09     20.90 o 
   3   5  19       47.85       42.52      7.36 o 
   4   5  19        4.16        9.49      7.21 o 
   5   5  19      475.97      479.42     15.65 o 
   6   5  19       49.37       56.59      8.82 o 
   7   5  19      557.02      594.79     22.51 o 
   8   5  19      194.22      218.71     11.76 o 
   9   5  19        1.34        2.25      7.75 o 
  10   5  19       12.50       23.00      8.62 o 
  11   5  19        5.13       11.42      9.90 o 
  12   5  19      118.83      133.08     11.07 o 
  13   5  19      134.12      143.72     11.64 o 
  14   5  19        0.06        8.00      9.49 o 
   0   6  19       10.42       14.49     10.77 o 
   1   6  19      147.98      129.36      9.26 o 
   2   6  19      207.62      206.33     10.19 o 
   3   6  19      126.94      139.52      9.93 o 
   4   6  19       56.40       56.17      8.93 o 
   5   6  19       36.29       34.78      8.66 o 
   6   6  19       55.10       52.95      8.57 o 
   7   6  19      526.83      553.21     17.92 o 
   8   6  19        9.17       18.24      8.20 o 
   9   6  19       39.84       44.88      8.96 o 
  10   6  19       28.91        8.37      8.54 o 
  11   6  19       60.55       66.95     10.13 o 
  12   6  19       70.94       52.28     10.28 o 
  13   6  19        5.94        8.90      9.45 o 
  14   6  19        0.25       -8.59     10.42 o 
   1   7  19        0.04        0.98      6.77 o 
   2   7  19        9.01       14.72      9.47 o 
   3   7  19      116.46      122.37      9.75 o 
   4   7  19        0.49       -6.32      7.68 o 
   5   7  19        0.02       -0.68      8.09 o 
   6   7  19      420.01      427.69     14.51 o 
   7   7  19        1.64        4.14      8.46 o 
   8   7  19       20.29       27.82      8.93 o 
   9   7  19       10.25       -1.13      8.18 o 
  10   7  19        3.65        4.94      8.57 o 
  11   7  19       28.51       18.03      9.00 o 
  12   7  19      103.54      114.20     14.90 o 
  13   7  19       24.71       25.96     11.64 o 
   0   8  19      125.13      136.00     15.42 o 
   1   8  19      702.62      697.48     16.15 o 
   2   8  19        0.13       -3.95      7.56 o 
   3   8  19       16.40       17.62      8.49 o 
   4   8  19       37.46       32.63      8.95 o 
   5   8  19       25.63       29.66      9.16 o 
   6   8  19      179.80      185.25     12.00 o 
   7   8  19      139.42      152.68     10.95 o 
   8   8  19      392.89      397.85     15.86 o 
   9   8  19       27.77       35.23      9.44 o 
  10   8  19        5.93       -3.45      8.48 o 
  11   8  19        1.06       -2.29      9.18 o 
  12   8  19      105.27      117.78     11.53 o 
   1   9  19        3.40        1.82      7.98 o 
   2   9  19      270.94      270.12     12.42 o 
   3   9  19       13.83       21.95      9.07 o 
   4   9  19      174.33      181.63     12.02 o 
   5   9  19        4.09       14.01      8.86 o 
   6   9  19       23.27       29.36      9.19 o 
   7   9  19      109.86      123.49     10.69 o 
   8   9  19       16.45       19.42      9.23 o 
   9   9  19       56.37       69.00     10.38 o 
  10   9  19      169.40      160.67     11.94 o 
  11   9  19      124.05      168.86     13.66 o 
  12   9  19        0.51      -11.40     11.60 o 
   0  10  19        0.58       12.65     11.92 o 
   1  10  19       35.35       39.94      9.07 o 
   2  10  19       27.71       26.11      8.72 o 
   3  10  19      214.33      209.79     12.00 o 
   4  10  19       21.20       16.53      8.63 o 
   5  10  19       15.06       26.55      9.57 o 
   6  10  19      188.84      181.23     14.35 o 
   7  10  19        1.59       -6.81      8.71 o 
   8  10  19      223.76      243.03     13.16 o 
   9  10  19      109.23      169.31     13.47 o 
  10  10  19        4.73       -9.55     10.16 o 
  11  10  19        0.51        3.97     12.34 o 
   1  11  19      149.75      161.71     12.23 o 
   2  11  19       50.50       62.51      9.75 o 
   3  11  19       30.88       35.07      8.73 o 
   4  11  19       23.33       29.11      9.05 o 
   5  11  19       33.00       18.81      9.42 o 
   6  11  19        4.51        5.46      9.62 o 
   7  11  19        3.54       -9.41      9.41 o 
   8  11  19       30.74       39.20     11.61 o 
   9  11  19        0.21      -10.26     10.26 o 
  10  11  19       43.47       47.83     14.12 o 
   0  12  19      375.13      437.48     25.46 o 
   1  12  19        1.25       -9.65      9.65 o 
   2  12  19       75.89       88.71      9.79 o 
   3  12  19      123.58      118.41      9.83 o 
   4  12  19       22.11       29.46      9.36 o 
   5  12  19        0.30       -6.33      9.10 o 
   6  12  19       22.48        8.11     10.41 o 
   7  12  19      132.72      156.18     13.43 o 
   8  12  19      117.65      156.82     16.62 o 
   1  13  19        5.30        1.07      9.76 o 
   2  13  19        0.00       -9.60      9.60 o 
   3  13  19       49.30       60.67     10.95 o 
   4  13  19        0.93      -12.48     12.48 o 
   5  13  19        4.02        3.39     11.08 o 
   6  13  19        0.48       -9.76     12.17 o 
   0  14  19      210.09      177.19     18.21 o 
   1  14  19      107.97      127.71     13.09 o 
   2  14  19        3.73       14.51     11.64 o 
   3  14  19      121.66      114.69     26.34 o 
   0   0  20      563.68      618.27     33.92 o 
   1   0  20      607.66      676.02     30.36 o 
   2   0  20       51.67       45.44     11.28 o 
   3   0  20      105.61      115.53     12.80 o 
   4   0  20      619.32      627.69     24.25 o 
   5   0  20       61.90       65.81     11.62 o 
   6   0  20      136.95      131.95     15.74 o 
   7   0  20      641.41      667.54     28.55 o 
   8   0  20       63.98      112.57     15.03 o 
   9   0  20       67.18       44.21     12.62 o 
  10   0  20       52.91       52.17     17.20 o 
  11   0  20      202.29      245.86     18.40 o 
  12   0  20       33.22       24.71     11.49 o 
  13   0  20       60.83       85.77     15.19 o 
  14   0  20        0.42      -13.34     13.34 o 
   1   1  20      311.58      296.00     12.03 o 
   2   1  20      126.21      119.19      9.29 o 
   3   1  20       67.59       81.83      8.64 o 
   4   1  20      159.52      150.48      9.50 o 
   5   1  20        3.14        1.96      7.01 o 
   6   1  20        9.38        8.76      8.52 o 
   7   1  20       97.16       94.45     10.80 o 
   8   1  20       16.88       28.19      8.24 o 
   9   1  20       18.99        7.84      7.89 o 
  10   1  20        0.41       -7.90      8.00 o 
  11   1  20        3.60       -7.23      8.30 o 
  12   1  20       63.79       67.15     10.19 o 
  13   1  20        2.28       -2.47      9.03 o 
  14   1  20       33.57       31.20      9.54 o 
   0   2  20     1210.29     1119.63     31.44 o 
   1   2  20      247.45      261.22     11.48 o 
   2   2  20      274.46      291.82     13.40 o 
   3   2  20        0.80        3.10      6.80 o 
   4   2  20       68.59       66.02      7.98 o 
   5   2  20      268.87      259.39     12.38 o 
   6   2  20      200.38      214.53     12.79 o 
   7   2  20      139.82      125.75     11.78 o 
   8   2  20        1.33       -0.65      7.68 o 
   9   2  20        2.91       -0.51      7.79 o 
  10   2  20       27.36       26.29      9.08 o 
  11   2  20        0.13       22.30      8.86 o 
  12   2  20        1.56        1.80      8.94 o 
  13   2  20       39.57       42.49     10.12 o 
  14   2  20      122.58      130.54     13.40 o 
   1   3  20       33.60       34.49      8.06 o 
   2   3  20      579.16      591.57     16.31 o 
   3   3  20       13.28       13.13      6.75 o 
   4   3  20        0.07       -0.72      6.92 o 
   5   3  20      155.94      152.17     10.84 o 
   6   3  20      304.80      279.54     22.21 o 
   7   3  20        2.61       -7.93      7.93 o 
   8   3  20      136.07      144.35     10.75 o 
   9   3  20        1.58        7.70      8.20 o 
  10   3  20      105.54      115.26     10.67 o 
  11   3  20        0.54       -3.15      8.64 o 
  12   3  20        6.96        8.99      9.22 o 
  13   3  20       13.15       -0.19      9.00 o 
  14   3  20       61.33       45.83     12.08 o 
   0   4  20       76.22       88.50     12.47 o 
   1   4  20      720.39      701.76     17.63 o 
   2   4  20       53.20       40.59      7.63 o 
   3   4  20       13.63       14.28      6.77 o 
   4   4  20       14.36        2.45      7.04 o 
   5   4  20      273.07      259.81     12.67 o 
   6   4  20        1.26        6.81      8.77 o 
   7   4  20      394.82      419.14     16.55 o 
   8   4  20       35.22       49.71      9.16 o 
   9   4  20        1.61       -4.26      7.78 o 
  10   4  20        0.10       -2.78      8.20 o 
  11   4  20        0.02       -7.31      8.28 o 
  12   4  20       72.22       61.37     10.32 o 
  13   4  20        0.31       -9.10      9.10 o 
   1   5  20      343.42      397.70     13.96 o 
   2   5  20       65.31       57.43      8.26 o 
   3   5  20       87.49       79.39     10.55 o 
   4   5  20       60.90       69.03      9.47 o 
   5   5  20       48.40       49.68     10.06 o 
   6   5  20        1.40       -8.19      8.79 o 
   7   5  20       65.99      107.49     10.62 o 
   8   5  20        2.49       -7.62      7.62 o 
   9   5  20       45.06       24.95      9.03 o 
  10   5  20        2.69       -7.67      8.20 o 
  11   5  20       35.30       18.66      9.16 o 
  12   5  20       13.54        4.82      9.37 o 
  13   5  20       12.77       -1.91      9.40 o 
   0   6  20       94.38       75.35     13.09 o 
   1   6  20      204.88      203.70     10.61 o 
   2   6  20      116.90      117.54      9.27 o 
   3   6  20        5.06        4.46      7.53 o 
   4   6  20       47.22       53.33      9.27 o 
   5   6  20      145.94      137.80     12.18 o 
   6   6  20      143.03      148.75     13.18 o 
   7   6  20        1.72        7.70      8.66 o 
   8   6  20       37.14       51.13      9.33 o 
   9   6  20        3.83       -5.50      8.48 o 
  10   6  20       27.45       19.82      9.00 o 
  11   6  20       12.14        3.76      9.15 o 
  12   6  20        5.26        5.62      9.49 o 
  13   6  20       33.80       30.63     11.78 o 
   1   7  20       57.59       81.47      8.80 o 
   2   7  20      182.20      197.89     11.37 o 
   3   7  20        0.06       -6.39      8.26 o 
   4   7  20        0.66       -7.89      8.06 o 
   5   7  20       99.57      102.53     11.50 o 
   6   7  20       28.87       27.70      9.26 o 
   7   7  20       20.68        0.94      9.07 o 
   8   7  20       35.05       40.56      9.53 o 
   9   7  20        5.23       -2.64      8.74 o 
  10   7  20        1.61        9.63     10.17 o 
  11   7  20        3.24        0.91      9.14 o 
  12   7  20      105.59      117.27     12.52 o 
   0   8  20        9.65       12.26     10.47 o 
   1   8  20        3.88        3.76      7.56 o 
   2   8  20      296.80      288.95     13.75 o 
   3   8  20      117.43      126.42     11.24 o 
   4   8  20        9.99        1.74      8.85 o 
   5   8  20       37.44       47.67      9.98 o 
   6   8  20        3.13       12.40      9.05 o 
   7   8  20       23.84       27.81      9.12 o 
   8   8  20        0.18       -3.79      8.69 o 
   9   8  20        0.50       -0.64      8.98 o 
  10   8  20       34.69       31.86      9.93 o 
  11   8  20        0.34       -7.69      9.30 o 
   1   9  20       53.97       53.61      9.32 o 
   2   9  20        0.64       -5.50      8.17 o 
   3   9  20        8.53        4.63      9.00 o 
   4   9  20      200.00      223.10     14.58 o 
   5   9  20       19.10       28.34     10.80 o 
   6   9  20       73.28       66.49     10.61 o 
   7   9  20       12.34       15.95      9.34 o 
   8   9  20       33.37       37.12     10.11 o 
   9   9  20        2.42       -9.11      9.11 o 
  10   9  20      180.16      221.76     19.62 o 
   0  10  20       64.41       66.44     13.89 o 
   1  10  20      109.72      155.68     12.20 o 
   2  10  20       19.99       17.88      8.99 o 
   3  10  20      171.18      188.01     12.15 o 
   4  10  20       48.94       72.80     10.99 o 
   5  10  20        0.19       -1.23     10.67 o 
   6  10  20       31.66       28.53     10.28 o 
   7  10  20        1.42       -7.84      9.05 o 
   8  10  20      273.31      295.14     15.83 o 
   9  10  20       41.45       48.91     11.87 o 
   1  11  20        0.41        5.75      9.53 o 
   2  11  20       57.51       60.72     10.72 o 
   3  11  20       50.46       49.74      9.31 o 
   4  11  20       21.49       19.71      9.99 o 
   5  11  20        3.70        0.36      9.62 o 
   6  11  20       12.98       -8.80      9.90 o 
   7  11  20       12.47       12.54     10.55 o 
   8  11  20        1.69        2.32     12.90 o 
   0  12  20       92.03      105.48     18.61 o 
   1  12  20       81.74      122.40     13.15 o 
   2  12  20      113.25      140.51     17.10 o 
   3  12  20       11.14       16.80     10.19 o 
   4  12  20        4.16       -4.64      9.66 o 
   5  12  20        9.39        3.56     10.71 o 
   6  12  20        0.22      -10.38     12.82 o 
   1  13  20      187.44      206.75     14.10 o 
   2  13  20        1.34        7.88     10.54 o 
   3  13  20      159.45      181.04     30.28 o 
   4  13  20       28.73       30.23     15.15 o 
   1   1  21        0.74        3.03      7.89 o 
   2   1  21        0.02        0.35      7.06 o 
   3   1  21      128.47      142.63      9.95 o 
   4   1  21        6.91       11.02      8.20 o 
   5   1  21       17.38       18.18      9.76 o 
   6   1  21       79.62       87.62     10.97 o 
   7   1  21       72.92      102.58     11.42 o 
   8   1  21        3.93        6.36      8.47 o 
   9   1  21        2.12       -6.38      8.43 o 
  10   1  21       42.86       27.86      9.29 o 
  11   1  21        6.71        5.30      9.31 o 
  12   1  21        0.40        2.46      9.39 o 
  13   1  21       50.02       81.28     11.17 o 
   0   2  21       17.55       35.41     11.30 o 
   1   2  21      158.52      186.49     10.56 o 
   2   2  21       70.15       82.52     10.96 o 
   3   2  21       29.10       26.14      7.42 o 
   4   2  21      223.28      212.40     11.11 o 
   5   2  21      184.30      192.31     13.16 o 
   6   2  21        0.13        5.91      9.20 o 
   7   2  21      394.14      410.01     19.00 o 
   8   2  21        2.84       -6.03      7.87 o 
   9   2  21       76.21       97.87     10.31 o 
  10   2  21       45.64       41.97      9.75 o 
  11   2  21       20.65       20.21      9.37 o 
  12   2  21      127.89      134.39     11.96 o 
  13   2  21       59.73       47.53     12.45 o 
   1   3  21       67.12       83.62      9.02 o 
   2   3  21      288.94      293.07     12.39 o 
   3   3  21        1.54       -7.13      7.13 o 
   4   3  21       10.33        0.17      8.71 o 
   5   3  21       30.60       33.44      8.85 o 
   6   3  21       38.16       38.15      9.98 o 
   7   3  21       57.47       42.18      9.66 o 
   8   3  21        1.74        0.93      8.48 o 
   9   3  21       75.65      112.74     10.88 o 
  10   3  21       19.14       23.34      9.44 o 
  11   3  21        4.05       -8.96      8.96 o 
  12   3  21        0.46       -9.30      9.30 o 
  13   3  21       46.15       53.66     15.52 o 
   0   4  21      115.28      125.07     14.24 o 
   1   4  21        0.12       -6.73      7.32 o 
   2   4  21       31.79       14.38      7.56 o 
   3   4  21        5.70        3.31      7.49 o 
   4   4  21       11.10       -4.51      9.02 o 
   5   4  21       62.19       66.05      9.88 o 
   6   4  21        0.03        1.00      9.48 o 
   7   4  21        0.41       -2.35      8.58 o 
   8   4  21        1.81       -3.80      8.21 o 
   9   4  21       50.83       59.59     10.10 o 
  10   4  21       21.35       17.37      9.30 o 
  11   4  21       44.14       45.53     10.42 o 
  12   4  21       16.74       -0.24      9.67 o 
   1   5  21      156.79      156.33     10.61 o 
   2   5  21      171.55      172.82     11.06 o 
   3   5  21       42.73       42.89      9.24 o 
   4   5  21       61.27       64.48     10.79 o 
   5   5  21        0.01       -7.15      8.31 o 
   6   5  21       12.78       11.79      9.79 o 
   7   5  21        7.67       18.32      9.41 o 
   8   5  21      103.15      106.92     10.71 o 
   9   5  21        0.27       -2.02      8.90 o 
  10   5  21       46.12       53.77     12.16 o 
  11   5  21        4.47        5.21      9.36 o 
  12   5  21       45.70       59.52     12.33 o 
   0   6  21        3.78       12.62     11.23 o 
   1   6  21       13.36       -0.77      7.50 o 
   2   6  21        7.78       -7.93      7.93 o 
   3   6  21       35.07       38.69      9.29 o 
   4   6  21       39.63       38.46      9.98 o 
   5   6  21        8.57        1.66     10.65 o 
   6   6  21       77.87       93.31     10.92 o 
   7   6  21        5.91       13.39      9.40 o 
   8   6  21       23.77        8.90      8.91 o 
   9   6  21       30.30       22.15     13.96 o 
  10   6  21        5.09       -8.78      8.78 o 
  11   6  21       43.42       69.88     11.25 o 
   1   7  21      210.37      208.22     12.12 o 
   2   7  21      201.90      231.01     13.28 o 
   3   7  21       66.78       52.35     10.07 o 
   4   7  21        0.53       -2.00      9.51 o 
   5   7  21      155.55      169.46     14.97 o 
   6   7  21       54.55       34.21     10.05 o 
   7   7  21       44.71       37.66     10.33 o 
   8   7  21        1.65       -4.72      8.87 o 
   9   7  21       13.06       13.87      9.78 o 
  10   7  21       54.07       50.33     10.54 o 
  11   7  21        7.75       -8.08     14.78 o 
   0   8  21        0.96        0.09     11.50 o 
   1   8  21       91.00       92.58     10.30 o 
   2   8  21        9.73       17.40      9.63 o 
   3   8  21        3.27        3.92      9.06 o 
   4   8  21       27.82       31.55     10.89 o 
   5   8  21      143.53      147.86     13.41 o 
   6   8  21      126.11      145.45     12.55 o 
   7   8  21        0.74       -1.00      9.18 o 
   8   8  21      236.63      234.86     13.51 o 
   9   8  21        3.26       -3.83      9.48 o 
  10   8  21        0.61        5.46     13.26 o 
   1   9  21        2.32       -1.61      8.99 o 
   2   9  21        1.07        2.33      9.04 o 
   3   9  21        5.30       11.44     10.44 o 
   4   9  21       15.57       31.81     14.31 o 
   5   9  21       37.43       36.53     10.78 o 
   6   9  21       99.15      109.90     12.17 o 
   7   9  21       13.55       -0.22      9.61 o 
   8   9  21       44.90       69.52     11.18 o 
   9   9  21       20.47        0.49     11.10 o 
   0  10  21       36.84       13.00     18.89 o 
   1  10  21       76.65       94.19     11.56 o 
   2  10  21       13.74       30.17     10.08 o 
   3  10  21      155.31      165.26     12.99 o 
   4  10  21       48.37       58.26     12.01 o 
   5  10  21      159.43      168.73     13.35 o 
   6  10  21       37.74       28.91     10.60 o 
   7  10  21        4.93       -2.48      9.81 o 
   8  10  21      100.17      127.55     16.33 o 
   1  11  21       27.74       27.14     11.09 o 
   2  11  21        0.27        6.02      9.95 o 
   3  11  21       21.27       20.23     10.37 o 
   4  11  21        3.61       -9.76      9.76 o 
   5  11  21        0.28      -12.37     12.37 o 
   6  11  21        0.72       -0.40     15.88 o 
   0  12  21        4.18        1.78     15.38 o 
   1  12  21       19.78       35.91     12.05 o 
   2  12  21      120.87      158.54     13.48 o 
   3  12  21       49.27       33.77     12.31 o 
   4  12  21       24.27       10.09     12.24 o 
   0   0  22        0.16       11.00     16.75 o 
   1   0  22       99.15       69.77     12.89 o 
   2   0  22      453.79      440.54     20.79 o 
   3   0  22       77.82       83.22     20.71 o 
   4   0  22      178.90      179.34     18.32 o 
   5   0  22       27.07       36.94     15.94 o 
   6   0  22        0.44      -12.97     12.97 o 
   7   0  22      233.75      271.83     30.35 o 
   8   0  22       23.07        5.24     12.88 o 
   9   0  22      104.44      117.11     15.88 o 
  10   0  22       47.94       38.93     14.22 o 
  11   0  22        1.57       -0.51     13.64 o 
  12   0  22       10.43       15.60     16.48 o 
   1   1  22       17.88        7.17      7.80 o 
   2   1  22      257.15      265.81     12.53 o 
   3   1  22       36.62       38.84      9.08 o 
   4   1  22       51.72       38.94      9.44 o 
   5   1  22       20.20       21.70      9.88 o 
   6   1  22        0.24        2.88      9.37 o 
   7   1  22      192.29      185.02     13.76 o 
   8   1  22        0.97       -7.71      8.74 o 
   9   1  22       11.04       11.38     10.33 o 
  10   1  22      131.23      148.00     11.91 o 
  11   1  22       23.57       25.15     10.24 o 
  12   1  22       13.63        3.20     11.38 o 
   0   2  22       16.83       -6.47     10.32 o 
   1   2  22       74.05       81.13      9.32 o 
   2   2  22      202.23      213.99     11.53 o 
   3   2  22       70.58       60.49      9.15 o 
   4   2  22        0.00       -8.56      8.58 o 
   5   2  22      188.85      191.83     13.47 o 
   6   2  22       25.58       29.55     10.97 o 
   7   2  22        2.41       -7.67      9.51 o 
   8   2  22       72.08       35.95      9.49 o 
   9   2  22       12.46       13.32      9.31 o 
  10   2  22        0.21       -9.15      9.15 o 
  11   2  22        0.62       -5.84      9.64 o 
  12   2  22       11.51        7.02     11.57 o 
   1   3  22      123.15      136.39     10.56 o 
   2   3  22        8.02       10.99      8.88 o 
   3   3  22       48.81       31.26      8.54 o 
   4   3  22        5.02        6.79      9.80 o 
   5   3  22      110.82       91.59     11.73 o 
   6   3  22        0.57        1.66      9.50 o 
   7   3  22      100.99      117.15     11.85 o 
   8   3  22        0.02       -1.85      8.84 o 
   9   3  22        1.16       -1.54      9.25 o 
  10   3  22       39.85       39.80     10.24 o 
  11   3  22       26.93       16.41     10.21 o 
   0   4  22        8.08        1.08     10.92 o 
   1   4  22        1.02        0.76      7.58 o 
   2   4  22        0.58       -7.82      7.82 o 
   3   4  22        0.14       -2.28      8.57 o 
   4   4  22       72.77       62.29     10.64 o 
   5   4  22       35.30       46.46     10.50 o 
   6   4  22       19.92       11.91     10.06 o 
   7   4  22       96.40       90.68     11.25 o 
   8   4  22       24.28       21.48      9.36 o 
   9   4  22      221.25      287.82     15.08 o 
  10   4  22        0.02       -8.61      9.43 o 
  11   4  22       38.03       12.07     10.20 o 
   1   5  22        2.40        2.69      8.08 o 
   2   5  22      259.58      275.49     13.07 o 
   3   5  22        0.03       -1.70      8.42 o 
   4   5  22        2.00       -7.47      9.45 o 
   5   5  22       75.74      108.07     12.38 o 
   6   5  22       17.93        7.19     10.88 o 
   7   5  22        1.61        3.28      9.37 o 
   8   5  22       39.03       47.78     10.40 o 
   9   5  22       23.32       17.78      9.92 o 
  10   5  22        4.09       -6.29      9.33 o 
  11   5  22        4.22        6.34     11.10 o 
   0   6  22      132.52      157.92     16.22 o 
   1   6  22        1.51       -7.95      7.95 o 
   2   6  22        6.47       -3.73      8.94 o 
   3   6  22      121.53      137.62     11.94 o 
   4   6  22        0.46       -6.37      9.34 o 
   5   6  22       30.68       39.15     11.27 o 
   6   6  22        0.09        3.57      9.44 o 
   7   6  22        8.33       10.08      9.65 o 
   8   6  22       48.05       44.81     10.49 o 
   9   6  22       49.08       42.65     10.45 o 
  10   6  22        0.47      -10.59     10.59 o 
   1   7  22      200.31      226.56     13.71 o 
   2   7  22      164.52      144.63     12.17 o 
   3   7  22       28.54       27.13     10.78 o 
   4   7  22       39.23       26.88     10.77 o 
   5   7  22       73.94       61.51     16.13 o 
   6   7  22        0.94       -9.27      9.27 o 
   7   7  22       70.27       78.57     11.52 o 
   8   7  22      118.34      139.12     12.24 o 
   9   7  22       60.10       80.77     12.55 o 
   0   8  22       30.91       44.43     18.06 o 
   1   8  22       12.38       17.21      9.83 o 
   2   8  22        7.11        9.59      9.75 o 
   3   8  22      177.24      232.62     15.36 o 
   4   8  22        8.58       -8.44     10.95 o 
   5   8  22      189.21      234.56     15.23 o 
   6   8  22        1.78       11.02     10.24 o 
   7   8  22       49.04       59.01     10.90 o 
   8   8  22       28.26       27.88     10.34 o 
   1   9  22       81.03       75.91     11.28 o 
   2   9  22       12.33        9.10     10.16 o 
   3   9  22       28.24       31.74     11.61 o 
   4   9  22       18.49       18.95     11.46 o 
   5   9  22       70.35       57.45     13.59 o 
   6   9  22      142.29      160.54     13.66 o 
   7   9  22        0.00      -11.15     11.15 o 
   0  10  22       42.72       37.02     16.63 o 
   1  10  22        1.66        0.76     10.77 o 
   2  10  22      147.98      156.51     13.29 o 
   3  10  22       60.66       68.43     12.72 o 
   4  10  22        0.21       -7.68     10.14 o 
   5  10  22       16.59       16.83     10.71 o 
   6  10  22      269.53      290.79     17.11 o 
   1  11  22       16.60        3.76     11.14 o 
   2  11  22        0.31       11.45     12.69 o 
   3  11  22       36.69       33.11     13.46 o 
   1   1  23       18.76       16.90      8.76 o 
   2   1  23       10.74       23.32      9.24 o 
   3   1  23      203.78      193.47     14.99 o 
   4   1  23        0.00       -7.42      9.42 o 
   5   1  23       75.41       99.85     14.00 o 
   6   1  23       80.57       68.49     11.98 o 
   7   1  23       18.42        8.68     11.63 o 
   8   1  23       38.59       43.65     10.11 o 
   9   1  23       11.57       20.54     10.12 o 
  10   1  23        4.52        3.13      9.80 o 
   0   2  23      229.89      200.38     16.77 o 
   1   2  23       79.76       98.02     10.29 o 
   2   2  23       97.34       90.35     11.20 o 
   3   2  23        1.48        6.55      9.82 o 
   4   2  23       21.54       22.01     11.31 o 
   5   2  23        4.28        1.85      9.58 o 
   6   2  23       34.03       28.61     11.21 o 
   7   2  23      266.45      264.04     14.56 o 
   8   2  23       58.22       64.64     10.68 o 
   9   2  23      208.91      230.16     14.52 o 
  10   2  23       33.30       16.63     10.43 o 
   1   3  23       97.08      107.63     11.42 o 
   2   3  23      779.69      837.09     21.13 o 
   3   3  23       62.29       70.88     11.60 o 
   4   3  23       24.05       19.49     11.34 o 
   5   3  23        0.12       -6.44      9.77 o 
   6   3  23        0.00       -9.55      9.55 o 
   7   3  23        1.63       -7.94      9.48 o 
   8   3  23       13.86       11.22     10.09 o 
   9   3  23       64.84       68.93     11.28 o 
  10   3  23        7.30       -6.36     10.95 o 
   0   4  23       50.56       34.12     13.37 o 
   1   4  23       21.17       19.07      9.56 o 
   2   4  23       63.38       59.36     10.62 o 
   3   4  23       53.65       44.30     11.36 o 
   4   4  23       80.98       76.04     12.76 o 
   5   4  23       15.22        9.11     10.56 o 
   6   4  23       60.11       68.86     12.04 o 
   7   4  23       14.51        1.17     10.11 o 
   8   4  23       19.18        7.22      9.70 o 
   9   4  23        1.32       -2.37      9.90 o 
  10   4  23       12.48       10.87     11.91 o 
   1   5  23      102.37      104.98     10.83 o 
   2   5  23      194.49      202.96     13.64 o 
   3   5  23       61.69       78.34     11.73 o 
   4   5  23      178.87      197.48     15.86 o 
   5   5  23        5.55       19.61     11.03 o 
   6   5  23        3.73       -9.22      9.22 o 
   7   5  23       32.16       30.56     10.88 o 
   8   5  23        7.09       -4.59      9.70 o 
   9   5  23       96.23      134.82     14.03 o 
   0   6  23      129.85      152.13     16.14 o 
   1   6  23       58.38       62.99     14.28 o 
   2   6  23       80.39       81.97     11.38 o 
   3   6  23       19.14       22.16     11.43 o 
   4   6  23       66.94       72.65     13.28 o 
   5   6  23       27.75       24.23     14.46 o 
   6   6  23       19.90       12.77     10.59 o 
   7   6  23        0.69       -3.30     10.04 o 
   8   6  23        4.46       -2.44      9.92 o 
   1   7  23       77.05       58.97     11.92 o 
   2   7  23       42.27       26.69     10.68 o 
   3   7  23      299.97      333.85     17.63 o 
   4   7  23       38.10       31.92     12.75 o 
   5   7  23        1.37       -7.84     10.75 o 
   6   7  23        0.02       -6.48     10.43 o 
   7   7  23        0.01       -0.34     10.71 o 
   8   7  23       54.80       33.57     32.38 o 
   0   8  23       21.48       20.26     15.39 o 
   1   8  23        0.93       -9.58      9.58 o 
   2   8  23       16.71       23.07     12.75 o 
   3   8  23       19.40       53.38     12.52 o 
   4   8  23        2.06        3.02     12.55 o 
   5   8  23       19.70        8.71     11.31 o 
   6   8  23       30.81        9.17     11.51 o 
   1   9  23        9.11        7.71     10.93 o 
   2   9  23        2.30        1.81     10.96 o 
   3   9  23        0.34      -13.94     13.94 o 
   4   9  23        0.03      -12.49     12.49 o 
   5   9  23        1.06       -1.30     12.02 o 
   0  10  23       30.47       22.16     17.21 o 
   1  10  23      124.43      159.37     18.15 o 
   2  10  23        0.00       12.28     13.57 o 
   0   0  24      256.36      263.15     70.40 o 
   1   0  24      253.15      257.53     21.57 o 
   2   0  24       97.29      107.62     18.10 o 
   3   0  24        2.30      -11.06     17.43 o 
   4   0  24       18.19       22.18     20.20 o 
   5   0  24       20.90       35.47     16.41 o 
   6   0  24      102.99      114.46     18.25 o 
   7   0  24       53.15       39.53     17.24 o 
   8   0  24        4.06       13.66     15.88 o 
   9   0  24       31.68       33.23     17.72 o 
   1   1  24       24.73       32.69     10.79 o 
   2   1  24       68.45       54.52     11.87 o 
   3   1  24        1.78      -11.13     11.13 o 
   4   1  24        6.24      -10.14     10.14 o 
   5   1  24       31.54       25.94     11.22 o 
   6   1  24       42.83       47.02     11.74 o 
   7   1  24        0.85       -4.83     10.95 o 
   8   1  24      197.11      269.58     25.19 o 
   9   1  24        0.03        3.01     11.34 o 
   0   2  24        0.52        5.68     12.36 o 
   1   2  24      101.97       98.79     11.73 o 
   2   2  24       20.28       23.16     12.02 o 
   3   2  24        0.94        6.37     11.05 o 
   4   2  24        0.03       -8.09     10.32 o 
   5   2  24      133.64      158.32     13.81 o 
   6   2  24       78.74      101.26     13.19 o 
   7   2  24        8.63       12.35     10.71 o 
   8   2  24      124.60      123.82     13.44 o 
   9   2  24       35.36       59.83     12.81 o 
   1   3  24        9.02       11.48      9.67 o 
   2   3  24       11.75       12.30     10.71 o 
   3   3  24       52.38       40.43     14.59 o 
   4   3  24      101.75      116.32     12.94 o 
   5   3  24        2.20       -0.34     10.60 o 
   6   3  24        7.26        1.43     10.66 o 
   7   3  24       15.98        7.49     10.53 o 
   8   3  24       78.80      102.39     15.06 o 
   0   4  24      114.11      130.08     18.84 o 
   1   4  24        3.97       -7.71     10.39 o 
   2   4  24       24.17       34.70     11.56 o 
   3   4  24       14.33       22.82     12.39 o 
   4   4  24       34.46       17.59     22.62 o 
   5   4  24       21.14       34.37     11.64 o 
   6   4  24       64.06       61.89     12.50 o 
   7   4  24       57.28       49.47     11.76 o 
   8   4  24        3.64        4.01     11.47 o 
   1   5  24       15.32       11.76     11.00 o 
   2   5  24       17.60       -0.78     11.83 o 
   3   5  24      147.00      175.79     15.95 o 
   4   5  24       70.20       87.75     14.11 o 
   5   5  24       99.31      105.14     13.48 o 
   6   5  24        4.39       -7.05     10.57 o 
   7   5  24       11.25       11.22     11.74 o 
   0   6  24      137.46      121.90     29.73 o 
   1   6  24       15.68        4.78     11.29 o 
   2   6  24       23.41       21.71     11.38 o 
   3   6  24       26.62       21.37     13.16 o 
   4   6  24       82.58       91.52     14.58 o 
   5   6  24       17.85        9.19     11.83 o 
   6   6  24      120.78      175.73     15.37 o 
   1   7  24       32.35       21.53     12.20 o 
   2   7  24       42.67       21.28     12.77 o 
   3   7  24       10.45       14.44     12.90 o 
   4   7  24       48.19       32.86     13.07 o 
   5   7  24        0.19      -11.46     11.46 o 
   0   8  24        5.92      -11.99     14.97 o 
   1   8  24        0.02      -11.32     11.32 o 
   2   8  24       10.80       -6.55     10.91 o 
   3   8  24       22.55       33.74     14.93 o 
   1   1  25        5.75       -7.02     10.53 o 
   2   1  25      111.23      124.59     29.61 o 
   3   1  25      106.21       97.95     14.73 o 
   4   1  25      234.57      245.16     16.35 o 
   5   1  25       11.36       -2.77     11.19 o 
   6   1  25        0.00        1.57     11.99 o 
   7   1  25       11.56       -3.75     12.07 o 
   0   2  25       31.61       28.89     16.72 o 
   1   2  25       10.19        4.49     12.44 o 
   2   2  25       29.28       31.89     14.66 o 
   3   2  25       49.01       69.39     14.00 o 
   4   2  25        0.14      -11.20     11.20 o 
   5   2  25      180.80      195.80     15.88 o 
   6   2  25        2.72        3.48     11.68 o 
   1   3  25        0.29       -5.84     13.77 o 
   2   3  25      288.62      264.95     18.98 o 
   3   3  25        4.95       -0.41     12.21 o 
   4   3  25      249.20      271.64     17.93 o 
   5   3  25      185.99      191.40     15.75 o 
   6   3  25       84.27       98.07     14.14 o 
   0   4  25       51.47       85.33     22.89 o 
   1   4  25        0.10      -11.61     11.61 o 
   2   4  25       48.52       64.29     14.16 o 
   3   4  25        1.23       -8.43     12.29 o 
   4   4  25       27.65       21.38     12.15 o 
   5   4  25       57.71       57.89     12.92 o 
   1   5  25       33.81       31.58     13.59 o 
   2   5  25       78.29       92.25     16.52 o 
   3   5  25       44.31       65.06     14.04 o 
   4   5  25       13.06       26.76     13.11 o 
   0   6  25        6.35       -7.38     16.60 o 
   1   6  25        0.04        6.58     14.06 o 
   2   6  25       26.21       37.67     15.42 o 
   3   6  25        1.79       -0.24     14.95 o 
   0   0  26        6.95       32.77     33.31 o 
   1   0  26       52.92       67.67     31.98 o 
   2   0  26       94.65      100.00     24.22 o 
   3   0  26       29.17       12.15     18.88 o 
   1   1  26        2.16      -19.41     20.34 o 
   2   1  26       95.71      102.63     17.45 o 
   3   1  26        3.07        0.03     12.04 o 
   0   2  26       11.07       28.00     31.05 o 
   1   2  26      109.10      150.79     21.93 o 
   2   2  26       53.17       49.55     14.34 o 
   3   2  26        6.46        7.49     12.94 o 
   1   3  26        9.20       15.33     16.92 o 
   2   3  26       38.85       36.08     23.15 o 
                                                 
